# Supplementary material for: FXR Agonism with Bile Acid Mimetic Reduces Pre-Clinical Triple-Negative Breast Cancer Burden
Source: Cancers (Basel). 2024 Mar 30;16(7):1368. doi: 10.3390/cancers16071368 (PMC11011133; doi:10.3390/cancers16071368)
Supplement: Supplementary file 1 [file cancers-16-01368-s001.zip]

Archive with 7 entries (7 files):
- cancers-2865200-original_images.pdf
- cancers-2865200-supplementary.xlsx
- Figures S1-S4 .pdf
- Supplemental Video (SV) Files.pdf
- SV1 MDA cells DMSO 0-72hrs.mp4
- SV2 MDA cells OCA 0-72hrs.mp4
- Table S1.pdf
