# Supplementary material for: FXR Agonism with Bile Acid Mimetic Reduces Pre-Clinical Triple-Negative Breast Cancer Burden
Source: Cancers (Basel). 2024 Mar 30;16(7):1368. doi: 10.3390/cancers16071368 (PMC11011133; doi:10.3390/cancers16071368)
Supplement: Supplementary file 1 [file cancers-16-01368-s001.zip › cancers-2865200-supplementary.xlsx]

## Sheet: Fig 2B
	FXR
MCF7	1.23788	1.71826	1.04251
SUM159	0.172589	0.075736	0.040653
MDA-231-P4	1.23484	1.39435	1.16049
MDA-231-P14	1.36106	1.24368	1.74267
THP1	0.041391	0.092939	0.322123
Huh7	0.331397	0.129422	0.758218

## Sheet: Fig 3a
Days
	Vehicle								OCA								Ptax
0	23.24	15.04	15.96	7.6	8.05	14.93	15.27	15.01	6.94	7.55	4.77	7.6	3.51	8.74	16.68	17.81	13.33	17.67	24.82	9.84	19.39	33.81
1	84.11	89.86	89.93	94.66	81.49	95.46	80.02	82.76	109.61	90.31	82.73	91.42	80.85	98.71	106.02	82.13	106.62	107.72	122.54	110.26	100.68	131.48
2	62.91	75.65	118.96	131.34	98.57	135.5	168.17	131.34	194.14	71.86	52.66	140.5	66.72	103.68	170.3	107.87	180.05	55.59	175.51	107.86	89.35	198.87
4	64.33	128.88	112	188.61	103.45	204.26	227.6	176.11	196.29	64.35	60.62	105.91	94.5	90.03	54.34	92.6	49.26	114.31	81.05	55.9	55.2	228.82
6	142.51	187.34	194.02	194.76	191.08	194.1	203.52	222.54	103.88	77.83	65.82	149.52	93.11	125.95	138.11	113.64	47.68	80.51	57.05	100.47	82.35	128.13
8	178.32	165.48	176.26	261.84	198.84	141.38	262.72	317.89	126.46	68.03	93.44	150	124.67	123.19	133.28	113.64	59.74	113.15	111.04	64.04	150.85	110.18
10	255.01	297.55	183.35	335.91	214.29	241.98	302.77	384.01	129.99	172.48	183.3	156.3	89.45	130.38	299.1	96.13	68.45	196.63	97.15	74.77	101.99	155.87
12	322.18	340.25	233.48	368.4	275.45	288.15	328.07	418.78	123.86	160.23	213.17	166.79	107.97	139.25	338.84	102.59	69.38	143.93	142.06	79.87	100	175.13
14	345.97	384.52	252.32	390.14	364.36	319.07	437.22	568	211.96	119.89	266.43	216.05	127.04	195.74		104.48	64.21	131.93	103.26	46.17	113.22	135.01
16	350.84	405.78	354.25	561.43	436.88	503.29	463.33	725.12	234.41	215.87	423.91	145.43	187.37	160.24		160.24	73.1	137.86	60.37	36.24	37.33	50.77

## Sheet: Fig 3b
Vehicle	OCA	Ptax
0.2026	0.0749	0.0198
0.1498	0.1148	0.1149
0.23	0.1049	0.095
0.3198	0.1032	0.0377
0.1659	0.0913	0.0532
0.3949	0.1616	0.106
0.3436	0.1216
0.4955
Weight

## Sheet: Fig 3c
Vehicle	OCA	Ptax
433.6	182.15	51.56
219.3	270.36	108
332.4	274	56.66
481.97	116.07	23.95
296.54	111.06	101.8
351.93	314.73	89.79
622.85	102.14
692.97
Voume

## Sheet: Fig 3e
ID	symbol	baseMean	log2FoldChange	lfcSE	stat	pvalue	padj
ENSG00000054654	SYNE2	868.478	1.1301	0.244561	4.62092	3.82049e-06	0.0179464
ENSG00000115414	FN1	105202	0.867893	0.20535	4.22642	2.37444e-05	0.0372114
ENSG00000143442	POGZ	2313.25	0.80726	0.161412	5.00123	5.69671e-07	0.00535661
ENSG00000127603	MACF1	4644.21	0.678585	0.173537	3.91033	9.21696e-05	0.086667
ENSG00000142798	HSPG2	3805.82	0.656154	0.156834	4.18376	2.86727e-05	0.0385156
ENSG00000123384	LRP1	10735.4	0.580176	0.132336	4.38411	1.16462e-05	0.0273773
ENSG00000151914	DST	16001.5	0.531109	0.117081	4.53627	5.72575e-06	0.0179464
ENSG00000112379	ARFGEF3	1097.66	0.395995	0.102608	3.85929	0.000113716	0.0972066
ENSG00000164405	UQCRQ	1273.49	-0.316476	0.0741759	-4.26657	1.98504e-05	0.0372114
ENSG00000125952	MAX	2912.06	-0.495989	0.126761	-3.91281	9.12295e-05	0.086667
ENSG00000164068	RNF123	2176.51	-0.974299	0.239517	-4.06777	4.74645e-05	0.0557886

## Sheet: Fig 3f-g
GeneID	S000005-37051-002	S000005-37052-002	S000005-37054-002	S000005-37055-002	S000005-37056-002	S000005-37057-002	S000005-37058-002	S000005-37059-002	S000005-37061-002	S000005-37062-002	S000005-37063-002	S000005-37064-002	S000005-37065-002
ENSG00000000003	1.7372	-0.863674	0.592214	1.004	-0.763198	0.492916	-1.22789	-1.75156	-0.485767	0.839067	0.704813	-0.117688	-0.160429
ENSG00000001497	0.166615	-1.21429	0.581452	0.5729	1.10138	0.0161122	-0.897412	-1.5644	-1.6746	0.967955	0.674946	0.208607	1.06074
ENSG00000001561	-0.695687	-1.08385	0.247455	-1.21908	0.531738	0.877648	1.67142	-0.735042	1.71992	-0.306441	-0.110688	-1.13427	0.236871
ENSG00000001617	-0.872965	1.11167	-1.01943	0.0140688	-0.493523	-0.608808	1.36429	0.518215	0.262494	-1.74112	1.09058	1.15131	-0.776772
ENSG00000001630	-0.650369	-0.082266	0.0509926	-0.951999	-0.235239	-1.2439	1.2519	0.71794	1.6875	-1.28048	-0.760955	1.37667	0.120205
ENSG00000001631	-0.0347506	1.27387	-1.57581	-0.94327	0.23899	1.17813	-1.29168	0.648956	1.14305	-0.533599	-1.151	0.478187	0.568935
ENSG00000002586	1.10368	-1.03869	-0.316282	0.512732	-0.23633	1.63918	-1.42176	-0.95264	-1.07524	0.795294	0.593317	-0.652813	1.04956
ENSG00000002587	0.63242	-1.00586	-0.122842	-0.521584	-0.00366161	1.80441	-1.63338	1.45291	-0.866114	0.212337	-0.216382	-0.699329	0.967078
ENSG00000003147	-0.339771	1.12154	0.17013	-0.377445	-1.43174	-0.707671	1.4746	0.902359	1.02395	0.277851	-0.919783	0.45926	-1.65328
ENSG00000003249	0.490814	-0.700977	-1.42166	-1.04845	-0.675937	-0.313819	0.622168	-0.321754	2.48967	-0.378595	0.160235	0.804849	0.293458
ENSG00000004399	1.71191	-0.510547	-1.6358	0.150467	-1.27118	0.657226	-1.51046	0.193484	0.00401972	0.837873	0.98236	0.188705	0.201945
ENSG00000004487	0.918376	-0.377912	1.53389	-0.125778	-0.43629	1.04769	-1.175	0.799221	-1.93285	0.413039	0.701918	-0.632438	-0.733867
ENSG00000004660	-1.01453	0.328589	-1.50787	-1.00416	-0.954133	0.208063	-0.623857	1.21851	1.79342	-0.188837	0.484312	0.14438	1.11611
ENSG00000004777	-0.439979	1.2588	-1.1741	-1.47383	0.870535	-0.319559	-0.0493045	1.36301	-0.38723	-0.126401	-1.41202	0.995302	0.894774
ENSG00000004799	0.926889	0.167435	-1.03832	0.601437	1.58772	0.929098	0.159511	-0.479396	-0.500915	0.382849	-1.87216	-1.36959	0.505435
ENSG00000004961	1.02491	-0.661025	0.740092	0.953495	0.394109	0.926286	-1.10353	-1.21501	-1.51951	1.23248	0.666662	-0.576848	-0.862108
ENSG00000005022	0.797643	-0.110588	1.39112	1.31886	1.25592	-0.492924	-1.38345	-1.06075	-1.60065	-0.254186	0.177299	-0.300787	0.262491
ENSG00000005156	0.784364	-1.49791	-1.27027	-0.191905	1.49874	-0.747259	1.05327	0.897378	-0.742798	1.10607	-0.052801	-0.98555	0.14866
ENSG00000005249	-1.11916	1.3935	-0.0793124	-0.62837	1.30287	0.701934	-0.727244	1.28079	-1.35604	-0.455222	-1.23445	0.300285	0.620421
ENSG00000005302	0.880344	0.591607	1.52328	0.812078	-0.095362	1.08919	-1.99152	-0.570052	-0.964537	0.0726126	0.0648361	-1.19166	-0.220814
ENSG00000005379	0.575308	0.595861	-1.91058	0.036902	0.0740346	0.487289	-1.78943	0.606795	-1.13666	1.45438	0.433216	0.498683	0.0742133
ENSG00000005483	-1.49057	-0.69762	-0.65526	0.576901	-1.09581	0.573798	0.734726	2.1789	-0.0794461	0.503951	-0.774506	-0.530371	0.7553
ENSG00000005810	-1.09011	-0.883821	0.0165332	-1.29084	-0.71668	-1.19261	1.93825	0.768254	0.580262	0.808974	0.0224507	1.04372	-0.00438298
ENSG00000005884	0.588391	-1.16799	-1.12578	-0.166235	-0.0936298	0.862589	-1.61677	1.63114	-0.797351	0.881742	0.573304	-0.537217	0.967809
ENSG00000005893	1.02476	-1.12207	-1.69513	0.525664	0.428495	-0.0193915	-0.963391	-0.822367	-0.230795	1.3695	1.38919	-0.60831	0.723845
ENSG00000006118	0.579525	-0.215277	-1.50777	1.32832	-0.963597	0.347119	-0.409952	-1.79786	0.663991	0.598286	1.46794	0.24859	-0.339305
ENSG00000006282	0.155007	-0.427653	-0.587752	-0.39692	-0.423076	1.02013	1.41435	-0.219039	-0.9014	0.927225	1.65019	-0.336703	-1.87437
ENSG00000006451	-1.26104	0.465061	-0.740225	0.968587	-1.74662	-0.482302	1.02696	-0.761863	0.597174	1.23954	1.28083	-0.0885582	-0.497545
ENSG00000006453	0.0477858	0.192763	-1.09936	0.888744	0.0534164	0.715081	-1.82452	0.0378824	-1.33498	0.346406	1.01678	-0.686361	1.64636
ENSG00000006468	0.806214	-0.860966	-1.20836	-1.09805	-0.435531	1.21633	0.257352	1.86938	0.805975	0.555554	-0.858367	-1.00806	-0.0414714
ENSG00000006534	0.139662	0.0869893	-2.32829	1.34737	1.26188	0.431372	0.302767	-0.97617	0.76328	-0.469716	0.494416	-0.921055	-0.132512
ENSG00000006576	-0.408971	0.32039	-0.491287	-0.545299	-0.703964	-1.17792	2.45138	0.728989	1.00263	-0.103242	-1.15892	0.493054	-0.406841
ENSG00000006625	-0.34948	0.713067	0.614582	0.130929	0.838603	-0.652939	1.80859	-0.166802	-0.179784	-2.11424	-0.9424	0.895156	-0.595283
ENSG00000006695	0.0617098	-0.287039	0.729385	-1.03248	0.683922	-0.0304025	2.03937	-0.488032	-1.71059	0.616383	-0.795523	0.969267	-0.755964
ENSG00000006715	0.466023	0.482625	-1.82259	0.050856	-1.40896	-0.853077	1.15524	0.531467	1.8969	0.0380314	0.0927374	-0.103343	-0.525909
ENSG00000006756	1.43354	0.558861	-0.888399	0.946584	-1.20576	0.257482	-1.72834	-0.281717	-0.838893	0.79431	1.1665	-0.673823	0.459654
ENSG00000007376	-0.271746	0.299281	2.12101	-0.933598	0.551501	0.448391	0.59638	-1.35582	-1.23289	-0.944014	-0.518727	1.01877	0.221457
ENSG00000007384	-0.561768	0.435725	1.27191	-1.19672	-0.404197	1.02681	-1.81875	-0.114264	-0.708572	1.411	0.723057	-0.698517	0.634288
ENSG00000007516	-0.264572	0.475766	-1.6685	0.118495	-1.46023	-0.830718	0.54339	0.239866	2.19591	0.395	0.17308	0.640897	-0.558382
ENSG00000008083	-0.308912	-0.623794	0.030404	-0.149305	-0.147393	-1.50359	-1.34988	0.791319	-0.883666	1.97202	1.29729	0.325018	0.550493
ENSG00000008086	1.78648	-0.928546	-0.325356	0.226901	-1.39401	0.613143	-1.01165	-0.881303	0.39605	1.17775	1.28552	-0.357169	-0.58781
ENSG00000008256	-0.404044	-0.591548	-1.39097	0.290105	-0.62253	-1.1272	1.87317	-0.360483	1.76061	0.231517	-0.343083	0.919164	-0.234702
ENSG00000008382	0.101385	-0.43595	-0.957635	0.774785	1.13905	0.286885	-0.704817	-1.81176	1.19487	1.14429	0.940011	-0.605043	-1.06607
ENSG00000008394	-0.140973	0.848688	1.78664	-1.1805	-0.732125	0.346262	1.07613	0.708255	0.339413	-1.77804	-0.915394	0.120669	-0.479021
ENSG00000008405	-1.30687	1.01737	1.39476	-1.03812	0.0558992	-0.901495	1.39417	1.28502	-0.347561	-1.17566	-0.00195647	0.165552	-0.541113
ENSG00000008853	0.392071	0.38185	-1.50413	0.372007	-0.620023	1.8562	-1.04244	1.31861	-0.809757	-0.621781	-0.776009	0.0549963	0.998401
ENSG00000008988	0.395044	0.940452	-1.89612	1.4301	-0.526006	-0.857594	-1.01998	0.985797	1.34266	-0.553403	-0.324931	-0.153768	0.237752
ENSG00000009307	0.913663	-0.996545	0.218826	-0.16548	0.215924	0.212041	-1.83793	1.69288	-0.504197	1.23025	0.545815	-1.27868	-0.24656
ENSG00000009413	-1.52372	-0.635299	1.71844	-1.49256	0.388125	-1.0754	0.0810063	0.523282	0.902715	0.313154	-0.13609	1.22201	-0.285661
ENSG00000010017	-0.0352877	-0.771669	1.61391	-0.415694	1.16335	-0.0373751	-1.6155	-0.356039	-1.32729	1.35482	0.855576	-0.452308	0.0235139
ENSG00000010404	1.1195	-1.14674	-0.300172	0.431398	0.242287	-0.174813	-1.2156	-0.879591	-0.733633	2.04312	1.20404	-0.784118	0.194327
ENSG00000010438	1.21851	0.0962794	2.06706	-0.167081	-0.0761716	0.494313	-1.23319	0.817199	-1.74369	-0.298629	-0.0628404	-0.642456	-0.469301
ENSG00000010818	-0.679942	-1.26093	-0.646628	-0.132721	-1.11832	-0.856546	1.13461	-1.03693	0.614541	1.63783	0.683674	0.471824	1.18953
ENSG00000011028	-0.672238	-0.957885	-1.21602	-0.700718	-0.729127	1.66059	0.396397	1.46688	0.776785	-0.0331776	-1.08839	-0.0312413	1.12815
ENSG00000011052	-0.915026	0.362516	0.521344	-1.54294	0.185734	-1.16431	1.19942	0.122332	1.68358	-0.589391	0.118807	1.09042	-1.07248
ENSG00000011198	-0.375591	-0.156865	1.48942	-0.0174473	0.650712	-0.895301	1.39113	-1.30331	-0.0518385	-0.624062	-0.839844	1.66856	-0.935551
ENSG00000011201	0.574823	-0.943911	1.56739	0.589276	-0.635659	-0.499067	-0.800324	0.280959	-1.1813	1.32658	0.382081	0.911037	-1.57188
ENSG00000011376	0.430665	0.0925122	-1.15895	0.275184	1.00137	1.22861	1.15667	-0.0101448	0.0610577	-0.478943	-0.761193	-2.33922	0.502382
ENSG00000011422	-1.14103	-0.7607	0.71764	-1.15348	0.229715	0.742532	0.339425	2.28818	-0.251787	-0.745293	-0.756924	-0.463403	0.955116
ENSG00000011523	-0.0389073	0.087658	-1.30283	-0.0729252	-1.71842	0.948245	-0.0922704	0.592877	1.19811	1.78188	0.278415	-0.890328	-0.771501
ENSG00000011638	-1.00112	-1.12815	-1.96684	0.420549	0.877166	1.19694	-0.0864365	0.0237704	0.76079	0.350538	1.34353	-0.96555	0.174801
ENSG00000011677	2.43929	-0.400372	-0.0342579	0.749733	-0.110696	0.788463	-1.04187	-0.217831	-0.847025	-0.785149	-0.373966	0.934646	-1.10096
ENSG00000012048	-1.89719	0.926226	1.16908	-0.922496	1.59449	0.119087	0.562609	0.401334	-1.23379	-0.590702	-0.477935	-0.0805327	0.429827
ENSG00000012061	1.59287	-0.896499	1.08071	0.449282	0.74504	-1.33069	0.0788442	0.778444	-0.303514	-1.30521	-1.28759	0.83881	-0.440494
ENSG00000012171	-0.55507	-0.136529	-1.37433	-0.062805	-1.77846	0.618641	0.0989477	1.34929	0.444407	0.250607	-0.699713	-0.0655794	1.91059
ENSG00000012211	1.42735	-0.463465	-0.771587	0.811821	0.697015	0.171399	-1.13054	-1.53237	-0.236457	-0.0844518	1.93413	-0.087742	-0.735103
ENSG00000013016	2.01197	-0.32533	-1.25453	0.97491	-1.45789	1.28125	-0.900732	0.0293729	-0.31048	0.602245	-0.0442381	-0.0823647	-0.524187
ENSG00000013288	1.47316	-0.966869	-2.06935	-0.233536	-0.0736119	1.3533	-0.737829	-0.212009	-0.363666	0.629219	0.98658	-0.443821	0.658439
ENSG00000013375	-0.654458	-0.896999	2.71741	-0.762115	0.629215	0.595647	-0.482418	-0.317104	-1.17613	0.00972052	0.383182	-0.328511	0.282561
ENSG00000013441	-0.888641	0.518929	-1.36898	0.595385	-0.172751	-0.358406	0.686895	-0.394141	2.14745	1.14436	-1.26761	-0.631593	-0.0108948
ENSG00000013588	-1.41825	0.64084	-1.06672	0.406067	-0.402423	-1.06497	0.182794	0.541825	-0.148746	-0.279233	2.03661	-0.772308	1.34451
ENSG00000013619	0.291024	-0.702451	-0.00679285	0.694858	0.309391	-0.368203	-0.496495	-2.5897	-0.55057	0.99927	1.30908	0.307704	0.802879
ENSG00000013810	0.432281	-0.161798	0.691967	-0.527596	1.0019	0.667516	-0.741769	0.97207	-1.78556	-0.67458	-0.977738	-0.647799	1.75111
ENSG00000014138	-0.044245	-0.209803	-0.111469	-1.01942	2.24418	-0.753709	0.542768	-0.485182	-0.935383	1.3612	-0.491441	0.898326	-0.995822
ENSG00000014216	0.175155	-1.56706	0.0850628	0.486391	0.966364	1.07215	-1.06316	-1.8815	-0.0369556	0.563607	1.03924	-0.662671	0.823369
ENSG00000014919	0.503684	0.692785	-0.554535	-0.0549378	-1.41879	0.164324	1.85846	-1.24754	1.40834	-0.733876	-0.202147	0.584696	-1.00046
ENSG00000015171	-0.713579	0.818794	-0.738085	-1.92144	1.12126	0.0913641	1.94463	-0.83939	-0.0231254	0.444961	0.234711	0.284974	-0.705078
ENSG00000015568	-0.435347	-1.07082	-0.684095	0.262018	-1.00337	-1.13932	-0.489609	-0.65239	0.265042	1.86327	1.45911	0.525616	1.09988
ENSG00000017260	2.11288	-0.253305	-1.03145	0.128394	-0.61395	-0.52613	0.612966	0.741189	1.51101	-0.871179	-1.19046	-0.0263724	-0.593602
ENSG00000018236	0.0140785	-0.642121	2.59296	-1.224	0.101768	0.172349	0.202142	0.612393	-0.405154	-0.855371	-0.979516	0.901802	-0.491336
ENSG00000018408	1.0104	-0.590516	-0.188541	-1.81679	0.308628	0.71756	0.673816	1.81851	0.719066	-0.799877	-1.2582	-0.354415	-0.239635
ENSG00000018610	1.02919	-0.834695	0.70863	1.37772	-0.148165	0.168794	-1.31565	-1.47474	-1.57587	0.931751	0.265143	0.222853	0.645027
ENSG00000019144	-0.824587	-0.92438	-0.94568	0.0333118	-0.326897	1.38386	-1.05883	-0.935793	-0.151357	1.53201	1.68372	-0.0517587	0.586366
ENSG00000019582	1.79265	-0.301959	-0.609894	0.567653	-0.31727	1.84416	-0.648191	-0.649878	-0.741492	-1.31375	0.0139523	-0.628777	0.992805
ENSG00000021300	1.29902	-0.572702	-1.62982	0.454143	-1.526	1.22964	-0.120014	-0.0388322	0.998025	-0.0244384	-0.819648	-0.435611	1.18624
ENSG00000021762	0.378618	-1.37469	-1.74341	0.577656	-0.262482	0.674497	-1.05025	-1.04637	1.28809	1.15766	0.557932	0.100272	0.74248
ENSG00000021776	-0.308574	0.878179	-0.0982626	-0.744098	-1.42983	-0.0294374	0.861083	1.05639	0.934575	-1.14769	-1.71728	0.924602	0.820346
ENSG00000022267	2.56852	0.386491	0.345066	-0.259292	-0.719122	-0.691264	-0.64765	-1.22269	-0.455625	0.26708	0.994064	0.321604	-0.887189
ENSG00000023171	-2.32238	-0.811344	0.269292	0.474371	-0.214253	0.27057	1.54163	-0.331731	1.67627	-0.453464	0.0982603	-0.111827	-0.0853845
ENSG00000023445	-0.0508582	-1.04848	-0.841098	0.662733	0.404169	-0.370461	0.652046	-2.27273	0.0561915	0.0722348	0.494024	0.381466	1.86076
ENSG00000023909	1.20936	-1.34459	-0.539623	0.195752	-0.832469	1.75177	-0.134191	-0.0190866	-0.437059	-1.24827	0.798796	-0.713333	1.31295
ENSG00000024526	0.699217	-0.630543	1.24853	-0.816694	0.72952	0.627576	-0.446466	1.70273	-1.58028	-0.563444	-1.00874	-0.698324	0.73693
ENSG00000025708	-1.35612	0.86959	-1.47294	0.485649	-0.572034	1.02984	-0.683234	0.491558	0.369051	0.188637	1.93026	-0.945009	-0.335238
ENSG00000025772	-0.764305	-1.20183	2.36115	-1.04752	0.786719	0.147608	0.708366	0.754016	0.241038	-0.759943	-0.938261	-0.0191542	-0.267886
ENSG00000026025	-1.02442	0.960782	-0.570915	-1.14988	-0.493772	-1.05639	1.00134	1.247	1.76445	0.34747	0.261785	-0.237198	-1.05024
ENSG00000026508	-0.771416	-1.15666	-2.01689	1.12903	0.0972735	-0.0314461	0.846384	-0.905997	-0.00394484	0.647119	1.40934	-0.113904	0.871112
ENSG00000026950	1.21202	-0.268428	-1.99771	0.240402	-0.722186	0.99125	-0.323401	-0.759314	0.723209	0.22375	1.70235	-0.170558	-0.851381
ENSG00000027869	-0.122429	0.791279	1.67616	0.155975	-0.116527	-0.392818	-1.36958	0.276927	-1.76441	0.981803	0.636653	0.528684	-1.28173
ENSG00000028277	0.768582	0.514855	0.437136	-1.14536	-0.659012	0.85537	-0.269681	1.16938	-1.34216	-1.02836	1.80606	-0.941909	-0.1649
ENSG00000028839	0.768347	1.46123	1.53666	0.530015	-1.19574	0.0642058	0.267892	-1.07172	-0.902461	-1.23853	-1.07773	0.205197	0.652636
ENSG00000029364	0.552656	0.214175	-0.200067	0.876917	-0.891709	-1.40077	1.31346	0.963173	1.48335	-0.972664	-0.465505	-0.0359574	-1.43705
ENSG00000029534	-0.00738057	0.744323	-1.70022	0.171168	1.72083	-0.163365	-1.4868	1.16371	-0.919159	0.546177	0.562709	-0.711989	0.0799974
ENSG00000029993	1.03908	-0.756053	-0.372902	1.19254	0.720189	0.0155201	-1.56737	-0.715843	-1.65982	0.290428	1.50284	-0.120989	0.43239
ENSG00000030582	0.788914	-1.10895	-1.10663	0.52083	-0.713375	1.03764	-1.68838	0.0953179	0.369282	0.933592	1.59049	-0.812543	0.0938075
ENSG00000033867	-0.54324	1.3321	-0.581501	-1.70695	-0.817325	-1.57309	0.917953	1.24002	0.734949	0.0296053	-0.122354	0.491001	0.598831
ENSG00000034152	-0.738474	0.12341	2.11856	-0.531656	0.752929	-0.5054	0.891993	-1.38761	-0.508438	-1.10071	-0.55494	0.32666	1.11367
ENSG00000035862	0.22465	-0.457881	-1.30737	0.964623	-1.20606	0.572615	-1.34743	-0.358871	-0.258828	1.64092	1.54499	-0.342333	0.330989
ENSG00000038382	-0.952779	0.316203	-1.63671	0.696581	-0.521403	-1.02316	0.439656	-1.04982	0.0638157	1.69867	1.24985	0.861445	-0.142351
ENSG00000038532	1.03342	-1.53441	-0.300952	0.409158	-0.763992	-1.83505	1.54928	-0.248291	0.807644	0.817082	-0.529286	0.551984	0.0434165
ENSG00000039123	1.76157	-0.245536	-0.534655	-1.00939	0.559967	-0.640664	-0.848487	-0.157711	-0.814384	-0.191298	2.15688	0.577851	-0.614147
ENSG00000039319	-0.580681	0.452554	-1.59202	-0.945695	-0.147417	-1.00096	1.07341	1.43567	0.753361	1.53988	-0.127022	-0.913492	0.0524169
ENSG00000040341	1.64469	-0.967992	-1.20759	0.819664	-1.47412	0.0645126	-0.618725	0.598064	1.37971	-0.265631	0.487846	0.474068	-0.934489
ENSG00000040633	-0.67082	1.38889	0.938004	0.29284	-0.173247	0.472498	0.223539	-0.742523	-1.95808	-0.736289	-1.09305	0.792835	1.26541
ENSG00000041353	0.616779	-1.4716	-1.12555	0.168523	-0.297795	2.01067	-0.207659	0.655432	-0.738739	-0.351996	1.394	-0.929795	0.277729
ENSG00000042286	0.680068	-0.91152	0.448863	-0.657757	-1.42323	0.97181	1.36105	-1.76201	0.283408	-0.460733	-0.376426	0.866947	0.979534
ENSG00000042429	-0.0277493	-1.43887	-0.259153	0.64196	-0.252328	-1.20488	0.101759	-0.371058	1.78873	-0.4871	1.61938	-0.98293	0.872233
ENSG00000043039	0.0459705	-0.303979	-0.0186666	0.948953	0.729418	1.28171	-1.13445	0.00189379	-1.78207	-0.196524	-0.379776	-0.985155	1.79267
ENSG00000043355	-0.0208471	-0.531041	-1.92995	1.30842	0.842253	-0.819167	0.186221	0.547283	-0.319076	-1.29532	-0.224067	0.816855	1.43845
ENSG00000043514	1.37328	-0.779864	0.702961	-0.566226	0.025659	0.45736	1.73862	-0.554531	-1.10082	0.127461	0.109491	-1.93616	0.402772
ENSG00000044090	1.25293	-0.209326	-2.00691	0.990082	-0.592162	0.696332	-0.600641	-0.469709	0.0232187	1.28873	1.03805	-1.04271	-0.367889
ENSG00000044446	0.715405	0.195395	-0.213329	0.331624	-0.279466	0.517435	-1.00337	-1.87736	-0.87315	1.81285	1.42538	-0.540975	-0.210443
ENSG00000044574	-0.948445	-0.645267	-0.277875	-0.413301	-1.89027	0.0231692	1.00909	0.164796	0.816731	1.29437	1.42509	-1.08152	0.523443
ENSG00000046604	-0.592859	-0.13971	-1.53444	-0.20064	-2.28833	0.0592455	0.724423	0.840228	1.00872	0.846116	0.907646	0.447426	-0.0778281
ENSG00000046651	0.671277	0.0454156	-0.210112	-0.1368	-0.0531351	0.938079	-1.07327	-2.09946	-0.394499	1.04092	1.64172	-0.905876	0.535744
ENSG00000047056	-1.80615	-0.126645	1.29432	-0.812159	0.886013	-1.30374	0.846623	-0.59867	0.625509	0.446313	-0.0518356	1.31352	-0.713096
ENSG00000047230	0.648584	-0.574101	-0.424696	0.873195	-0.31678	0.548872	-1.77324	-1.10836	-0.286672	1.58147	1.5877	-0.645097	-0.110878
ENSG00000047249	1.44247	-1.75019	0.441922	1.47898	0.822879	0.0746902	-0.238479	0.117756	0.271913	-1.62093	-0.246148	-0.964066	0.169205
ENSG00000047410	-1.42595	0.256436	-0.723691	-1.14926	-0.761313	-1.18355	1.71649	1.44908	0.311651	0.589786	0.596446	0.459135	-0.135254
ENSG00000047644	0.0504157	-0.628147	-0.812386	0.347161	-0.399266	1.79136	-1.05202	-0.447123	-1.39212	0.636921	0.889777	-0.609528	1.62495
ENSG00000048028	0.667631	-0.844444	-1.07148	1.46323	-0.358271	0.950646	0.425009	-2.10915	0.913695	-0.382259	-0.276653	-0.254604	0.87665
ENSG00000048052	-0.57584	-1.21213	-1.19642	1.46501	0.0244733	-0.90109	1.13069	-1.15303	-0.391385	1.08513	0.487863	-0.0402419	1.27697
ENSG00000048162	-0.456757	0.95734	0.990206	0.930871	-0.227944	-0.677026	1.26362	-1.11564	0.861074	-1.65925	-0.770886	0.841787	-0.937404
ENSG00000048342	1.76188	0.992782	0.0503825	0.230859	-1.32065	0.403668	0.367736	1.01321	-1.419	-1.18063	-0.916043	0.526901	-0.511086
ENSG00000048392	-0.31232	0.989728	-0.666372	-0.789468	-1.00712	0.82325	1.55039	-0.489889	-0.353303	1.40933	-0.722201	0.965912	-1.39795
ENSG00000048707	0.4356	0.661085	0.08613	-1.86968	-0.714273	-1.0131	-0.468994	1.14302	-0.0740605	0.962753	0.00454993	-0.902417	1.74939
ENSG00000048740	-1.29637	1.40521	0.391394	-1.23899	1.17396	-1.5178	0.522967	-0.752425	-0.422514	1.30897	0.485122	0.0247428	-0.0842697
ENSG00000048991	0.0154482	0.0507884	1.61625	-0.928672	0.300391	0.830421	1.04779	0.905948	0.018376	-1.37757	-1.4599	0.28887	-1.30814
ENSG00000049089	1.3057	-1.19233	-0.33745	0.931238	-0.678433	1.61972	-1.6121	-0.787376	-0.581646	0.534171	0.198156	-0.310848	0.911198
ENSG00000049192	-1.65703	0.420515	-0.591132	0.2801	-0.376482	-1.41584	1.32781	0.528981	1.05795	0.210974	-0.37131	1.51487	-0.929407
ENSG00000049239	1.4506	-0.721265	-0.794129	-1.43917	-0.465312	1.57768	-0.854295	1.61835	-0.405781	0.405002	-0.28984	-0.359647	0.277812
ENSG00000049245	0.363086	-1.47208	0.253854	-0.0554093	-0.341992	1.35806	-1.24586	0.893544	-0.657119	1.55004	0.976871	-1.14013	-0.48287
ENSG00000049323	1.12884	-1.88085	0.118854	0.246814	0.747717	1.03818	-1.26458	-1.13545	0.459185	0.98663	-0.178029	-0.950975	0.683672
ENSG00000049618	0.970423	-0.647716	-0.152125	0.400284	-2.80646	-0.271084	0.664476	1.06028	0.527535	0.757811	-0.148137	-0.211516	-0.143765
ENSG00000049769	0.96705	0.980213	-2.0643	0.953806	-0.458097	1.11357	-1.47461	-0.715913	-0.271182	0.776789	-0.0660744	-0.0721586	0.330908
ENSG00000050344	0.0902196	-0.515692	-2.39989	-0.247035	0.0390484	0.86341	1.39036	-0.554635	1.15478	-0.645229	-0.316754	0.114561	1.02685
ENSG00000050405	-0.250021	-0.705376	1.95833	0.0692213	0.333721	-0.982929	0.654896	-1.09074	0.773467	-0.781455	1.41062	-0.0867942	-1.30294
ENSG00000050426	-0.077586	0.691721	-1.18375	0.462441	-0.705503	-1.81775	0.0902198	1.46184	1.06438	-0.233848	0.815308	-1.26862	0.701142
ENSG00000050438	-0.829773	-1.12522	1.30826	-1.3264	-0.56943	0.00508961	0.575838	0.636793	1.3877	-0.585275	-1.27384	0.831292	0.96497
ENSG00000051523	2.40853	0.423483	0.0276447	-0.231715	-1.4098	0.30836	-0.853307	0.308658	0.714841	-1.2702	-0.751116	0.560993	-0.236372
ENSG00000052749	-0.0561696	0.745347	0.770562	-0.112712	-1.30463	-0.247531	2.15952	-1.59223	0.397383	-0.920235	-0.00539851	0.736587	-0.570482
ENSG00000052841	-0.392668	0.500703	-1.86013	0.403464	-0.49159	-0.199066	1.29273	-1.58794	1.59822	0.431429	0.315077	0.568673	-0.578899
ENSG00000053254	0.405014	-1.13517	1.13979	0.627991	-0.204567	-0.268028	-0.427121	-1.43172	-1.31324	1.07015	1.11872	1.28127	-0.863093
ENSG00000053438	-0.753181	1.97408	0.376983	-0.563994	2.26722	-0.704203	-0.497741	-0.502281	-0.509637	-0.393597	-0.66521	0.187964	-0.216401
ENSG00000053747	-0.566438	-0.426073	-2.05695	-1.26769	-0.616158	0.618001	0.954583	0.995513	1.46568	0.13609	0.889101	0.0608212	-0.186487
ENSG00000054277	0.0507601	-0.866747	-1.18629	0.333775	-0.460952	-0.533189	1.67771	-0.434098	2.26259	-0.261477	0.487128	-0.194749	-0.874463
ENSG00000054598	0.654242	0.732011	-0.720044	0.990375	-0.292911	-0.29908	-1.38051	-0.521259	-2.06198	0.88512	1.05202	-0.0572054	1.01923
ENSG00000054654	-0.691129	-0.917753	-1.26101	-0.567937	-0.383025	-0.89095	0.00693888	0.960262	2.43704	0.873716	0.338079	0.251954	-0.156192
ENSG00000054793	1.91781	-0.675474	-1.44775	0.164317	-0.170244	1.42635	-1.11545	-0.869863	-0.522432	0.556381	0.436021	-0.505843	0.806185
ENSG00000054965	0.311068	-1.44607	-1.39586	0.322156	-0.700385	0.311069	1.23419	-1.5829	1.30751	1.14889	0.313642	0.0763841	0.100308
ENSG00000055044	-0.289046	1.00198	1.99468	-0.0394849	1.00058	-0.958012	0.285763	0.923242	-1.12638	-1.49547	-0.482914	-0.47361	-0.341333
ENSG00000055163	1.34443	-0.719083	1.09678	1.31288	-0.260839	1.08661	-1.95416	-0.260997	-1.09442	-0.446285	0.00402552	-0.378762	0.269812
ENSG00000055483	-1.0536	1.52062	1.21166	0.243417	-0.788388	-1.52189	0.836056	-0.892097	-0.783704	0.689811	-0.708254	0.976281	0.27009
ENSG00000055609	0.181905	-1.17479	-1.42511	-0.29362	-0.489864	-1.14891	1.04183	0.636337	1.87567	1.0839	-0.5364	-0.32691	0.57596
ENSG00000055955	-0.029737	1.73431	0.364193	-0.746584	1.06122	-0.804986	-0.940366	0.719027	0.617247	0.286186	-2.10545	0.252582	-0.407638
ENSG00000056558	-0.880253	0.0490645	0.463596	0.873873	1.4037	0.045322	-0.892174	-1.02824	-1.51339	0.147324	0.482097	-0.90089	1.74997
ENSG00000057657	0.385166	-0.829016	-0.441046	0.342672	-1.24767	-1.2623	-0.41362	1.9724	0.216876	1.66031	0.411151	0.022213	-0.81714
ENSG00000057663	-1.27381	0.227822	1.175	0.845033	-0.501787	-1.61911	1.38815	1.00268	-0.605253	0.265223	0.279943	0.185662	-1.36955
ENSG00000057704	-0.992358	-0.0626341	1.08381	-1.63	-0.0172782	0.213993	2.04043	0.510716	0.817362	-0.578509	-0.898049	0.381315	-0.868806
ENSG00000058056	-0.112648	-1.62407	0.957874	-1.52582	1.23972	0.150703	0.655272	1.50839	0.0137379	-0.742708	0.000530865	0.498556	-1.01953
ENSG00000058085	-0.893045	-0.124022	-0.8769	1.0487	-0.977541	-0.116812	-0.937766	1.1866	-0.873859	1.63696	1.51818	-0.559097	-0.0313974
ENSG00000058453	0.0551171	0.202607	0.00655394	0.813005	0.813029	1.35586	-2.39298	0.327746	-0.579208	1.14632	-0.17108	-0.929114	-0.647853
ENSG00000058600	0.582399	-1.67625	0.649774	2.00785	0.830838	0.495914	0.838334	-0.506243	-0.904399	-0.205544	-1.01441	-0.618934	-0.479328
ENSG00000058668	-0.677942	-0.323882	-1.89935	-0.765771	0.604703	-0.582157	0.142315	1.35864	0.526671	1.45816	0.74521	-1.17075	0.584141
ENSG00000058673	-0.664134	0.502616	-1.05982	-0.183614	-0.26177	-1.72294	1.25207	-0.589399	1.02464	2.00221	-0.345591	0.117882	-0.0721506
ENSG00000059122	0.318269	0.146118	-1.23536	0.676317	-1.19726	1.14525	-1.00259	0.0930733	1.49853	0.480765	1.16711	-1.28123	-0.809
ENSG00000059377	-0.369206	-0.818339	0.179934	-0.884115	0.532192	1.47938	0.629046	0.404815	1.49136	-1.58484	-1.20156	-0.690588	0.831923
ENSG00000059378	-1.34097	-0.160537	-0.795455	-0.937246	0.303957	0.527422	0.962227	-1.15288	1.32488	-0.570593	1.78951	-0.589495	0.639171
ENSG00000059758	-1.87519	0.061137	1.43942	-0.205774	-0.221744	-1.768	1.10098	0.538751	0.317369	0.53103	-0.205957	0.925533	-0.637558
ENSG00000059804	0.504673	-0.317721	-0.908376	0.757957	-2.40305	-1.03629	0.636223	0.385514	0.890777	0.925424	0.969028	0.0913455	-0.495506
ENSG00000060656	-0.363931	0.204824	-0.139436	-0.111706	-0.554318	0.717586	-2.24056	1.81698	-0.655553	1.07109	0.629007	-0.738079	0.36409
ENSG00000060982	-0.40255	-0.828632	0.278928	-0.783537	-1.22002	-0.997235	2.03681	-0.108745	1.22384	0.495382	0.256531	1.02612	-0.976895
ENSG00000062282	0.748815	-1.61376	0.747146	-0.454491	1.34971	1.64589	-0.127757	-1.28778	0.0332486	-0.782786	-0.54672	-0.530487	0.818977
ENSG00000062524	-1.48988	1.00947	-0.291021	-1.23544	-0.86931	-0.362832	1.6448	-0.467764	1.16889	-0.140152	-0.0700849	1.36994	-0.266628
ENSG00000062582	0.0226968	-0.0793868	0.0808865	0.404019	-0.0071031	-0.268419	2.0167	-1.27213	1.54949	-1.26228	-0.805847	0.632455	-1.01107
ENSG00000062822	-0.354587	1.37706	-0.309831	-0.521601	1.5639	-0.285612	0.687339	0.856709	-0.253538	-1.8317	-1.43625	0.617957	-0.109851
ENSG00000063046	-0.198033	0.261132	-1.67973	0.300394	-0.963239	-1.05276	1.1832	0.995841	1.90057	-0.298114	0.135171	0.283538	-0.867965
ENSG00000063177	-0.198485	0.310288	-0.929932	1.61243	-1.04874	-1.01642	-0.421891	0.264665	1.65831	-1.46636	0.125565	1.04822	0.0623541
ENSG00000063587	1.56302	-0.219649	-0.807089	1.11023	-1.18014	-0.300963	-1.48082	-0.950198	-0.190618	1.42863	0.952759	0.207465	-0.132624
ENSG00000063660	0.126811	-0.549407	-2.25963	0.148526	-0.914669	1.10154	-0.649626	0.169406	0.362589	1.33599	0.467407	-0.59143	1.2525
ENSG00000064042	0.761395	0.312068	-1.96277	0.954533	-1.45598	-0.699732	0.795983	-0.539359	0.642694	-0.724951	0.925728	1.10317	-0.11278
ENSG00000064225	1.16214	-0.755579	-0.48535	-1.40532	-1.32143	1.69537	-0.225857	0.394591	1.16391	-0.267695	0.863456	-0.925937	0.107714
ENSG00000064300	-0.748853	0.797985	-0.0680936	-1.26308	-0.0294847	0.896937	-0.219947	1.84124	-1.22105	0.134982	-1.10169	-0.446058	1.42712
ENSG00000064309	0.578963	-0.516276	-2.04902	0.962486	-0.346479	1.02791	0.073933	0.941495	0.123073	1.45956	-0.589595	-1.23546	-0.430599
ENSG00000064393	-0.586108	-0.543057	-0.813273	-1.18821	-1.0114	-0.259734	1.9371	0.984983	1.6753	0.418998	-0.625041	-0.22109	0.231526
ENSG00000064601	0.0515812	-1.54018	-1.39291	-0.659542	-0.669189	1.77577	-0.218937	0.275603	1.05126	0.882639	1.04364	-0.73095	0.131212
ENSG00000064651	0.755576	1.1588	-1.02941	0.423601	-0.0671863	-0.332463	-0.682669	-1.03121	-0.565809	2.06396	0.891845	-0.258161	-1.32687
ENSG00000064652	-1.32716	0.67943	-1.07453	-0.185865	0.247733	-1.01955	1.56241	0.988666	0.912766	-0.172295	-0.366738	1.11067	-1.35555
ENSG00000064666	-0.93087	-0.838408	-0.0229845	1.7654	0.410118	-0.326213	-1.73699	-0.230059	-0.796459	1.12719	1.39144	-0.140683	0.328522
ENSG00000064687	-1.39258	-0.771505	0.535005	1.27522	0.371189	-0.664403	-1.5184	-0.845272	0.0753607	1.51753	1.27891	0.0683085	0.0706371
ENSG00000064703	0.238539	-0.363605	-0.118526	0.985337	-1.41883	0.612574	0.430384	1.15708	-0.719792	1.7486	-1.12466	0.0126298	-1.43973
ENSG00000064961	0.906499	-1.27973	0.0614383	0.167311	1.66024	0.798315	-2.07522	0.186998	-0.71797	0.836133	0.118012	-0.734704	0.0726774
ENSG00000064995	1.60432	-0.148331	1.1417	1.23423	0.82088	0.151718	-1.07735	0.0478234	-1.42859	0.167206	-0.262151	-0.975004	-1.27645
ENSG00000065054	-1.34747	-0.504029	0.811327	-0.863152	0.830433	1.32848	-1.44637	1.20493	0.0964183	0.0891318	0.320369	-1.32624	0.806168
ENSG00000065135	1.07137	-0.365349	1.19539	0.340271	0.360735	0.258585	-1.4917	1.34488	-1.85387	0.244885	0.399648	-1.03016	-0.474687
ENSG00000065150	-0.3827	0.428883	-1.00266	-0.161362	0.327676	-1.37999	1.84489	1.29166	0.278367	-1.69458	-0.401173	0.628438	0.222549
ENSG00000065183	1.18752	0.186593	0.352516	0.862687	-1.61903	-0.605051	1.63493	-0.506742	-1.8172	-0.285432	0.559395	-0.1642	0.21401
ENSG00000065413	0.901552	-0.915237	1.06809	-1.94639	0.879425	-0.886123	0.4599	-0.382796	1.58918	-0.179196	-0.90438	0.355763	-0.0397927
ENSG00000065427	1.77867	0.0159615	0.826466	-0.0321279	-0.0113231	-0.996312	1.18636	-0.0745372	0.0832646	-1.65184	-1.1514	0.931181	-0.904359
ENSG00000065526	-0.773597	-1.00129	-1.145	-0.698953	-0.914937	-0.901088	0.822386	1.68293	0.117759	1.68996	0.592831	0.465179	0.0638102
ENSG00000065534	-0.0334031	0.030178	-0.564933	-1.68849	0.446839	0.813604	1.09901	1.76049	0.459579	-0.630461	-1.63275	-0.467264	0.407603
ENSG00000065802	0.343151	-0.670163	0.460779	-1.19261	1.53285	-0.927541	1.26637	0.351652	0.661823	-0.856425	-1.20769	1.16841	-0.930604
ENSG00000065809	-0.0111953	0.264067	-0.470493	1.07155	-0.0677616	-0.500636	-1.46476	1.30789	-1.5285	0.792244	1.40668	-1.17001	0.370919
ENSG00000065882	-0.279098	1.3217	-0.844815	1.84954	-0.781487	-0.208448	-0.243534	-0.954729	1.45319	-0.807492	-0.999661	0.76228	-0.267442
ENSG00000065978	0.653439	0.799527	1.54751	-1.00047	0.742646	0.0926371	-1.14289	1.29859	-1.44699	-0.178679	-0.454217	-1.24241	0.331308
ENSG00000066056	-0.306107	-0.0534808	0.693656	0.409823	-1.2714	-0.268054	1.06586	1.57961	0.884974	-0.760053	-1.35247	0.818224	-1.44057
ENSG00000066136	1.18622	-0.978193	1.41322	0.400149	0.485221	0.826994	-1.37628	1.21233	-1.05533	0.233248	-0.5602	-0.652747	-1.13465
ENSG00000066336	-0.335391	0.635686	0.932303	-0.93391	1.78021	0.595398	-0.572982	-0.159513	-2.1191	-0.646875	0.152243	-0.258461	0.930386
ENSG00000066422	-1.77513	-0.760729	0.927724	0.0368191	0.204698	-0.612229	1.17683	1.38499	0.781842	0.511752	-1.29524	0.405233	-0.986567
ENSG00000066583	-0.0523477	-0.92187	0.00888074	0.20487	0.763955	0.540045	1.7464	-0.0726969	0.71261	-0.784967	-1.24967	0.982177	-1.87738
ENSG00000066629	0.443537	-1.40043	0.49593	1.0335	0.590396	1.38356	-1.39756	-0.34959	-0.855844	0.73605	0.75747	-1.52762	0.090608
ENSG00000067057	-0.262119	-0.0529698	-0.700849	0.0628042	-0.68037	-1.09325	1.36903	-1.40902	1.8899	0.288329	0.869988	0.714925	-0.9964
ENSG00000067064	-1.53675	0.629718	0.58302	-0.761946	0.425079	-0.955447	1.39229	-0.354021	1.50297	-0.979389	-0.597836	1.15553	-0.503221
ENSG00000067177	1.07827	-0.623412	-0.660921	0.537941	-0.274644	1.20552	-0.436402	-0.989508	-1.58151	0.826242	1.00744	-1.23226	1.14324
ENSG00000067182	1.09897	-0.631429	0.480877	0.285682	0.0858663	1.44583	-2.04855	0.739724	-0.975908	-0.33045	0.141648	-1.17442	0.882166
ENSG00000067191	-1.75839	-0.0234297	0.29926	-1.2368	-0.655159	0.409009	1.19039	-0.609793	0.270801	0.519666	1.27287	1.36237	-1.04079
ENSG00000067248	-0.0760485	-1.77799	1.00492	-1.2329	1.70022	0.0441238	0.604868	1.07664	0.552567	-0.180068	0.0397074	-0.923807	-0.832222
ENSG00000067334	-0.0374412	-1.10828	2.08423	0.042664	1.2616	0.360776	-0.813908	0.976571	-1.15903	-0.422721	0.131953	-1.24157	-0.0748489
ENSG00000067369	-0.0514946	-0.270438	0.368209	-0.971465	-2.00614	-0.287888	1.65459	0.593687	1.40258	0.550918	-0.428719	0.443982	-0.997822
ENSG00000067606	-1.62337	-0.759026	-0.627506	1.09837	-1.41437	-0.621242	-0.120482	0.943462	1.02534	1.05891	1.25086	0.157065	-0.368009
ENSG00000067715	1.05429	1.02257	0.693088	0.00657507	0.15482	0.977528	-1.33834	0.5638	-1.70078	0.884543	-0.340892	-0.474838	-1.50237
ENSG00000067829	1.23644	-1.03549	0.391477	0.548177	0.722405	-0.184228	-1.79715	-1.24691	-0.87404	0.887371	1.43188	-0.0431256	-0.0368039
ENSG00000067955	-0.948446	0.450967	1.10113	-1.55939	1.6372	0.148787	0.959996	0.558826	-1.3469	-0.0867333	-1.14582	-0.163529	0.393905
ENSG00000067992	0.91207	-0.788613	0.324476	0.0807042	-0.0924291	1.49544	-1.99845	0.0242513	-1.35021	1.087	0.876945	-0.645001	0.0738088
ENSG00000068097	-0.6872	1.11915	0.899702	-0.0506669	-2.06094	1.43119	-0.0620233	0.908026	-0.109177	-0.93483	0.171751	0.471244	-1.09623
ENSG00000068308	1.37963	-0.161045	0.312733	0.610793	-0.0593313	0.639239	-1.15772	-1.51199	-1.10879	1.02267	1.45954	-0.448913	-0.976822
ENSG00000068323	1.7232	-0.448612	0.610989	0.116108	0.645089	0.66093	-0.919771	-1.37169	-1.76517	0.724512	0.722711	-0.826224	0.127933
ENSG00000068354	1.36596	-0.331195	-0.0794351	0.559958	-0.712556	0.594658	-0.793437	-1.65794	-1.06976	1.22262	1.31263	0.507709	-0.919231
ENSG00000068394	1.50047	-0.636129	0.286533	0.379484	0.839072	1.30204	-1.07299	-1.64528	-1.03029	0.657506	0.691353	-0.835562	-0.436213
ENSG00000068438	1.30591	-0.516074	-0.0327196	0.853274	0.0224958	0.583138	-1.72521	-0.980908	-1.44805	1.19406	1.17667	-0.118093	-0.314496
ENSG00000068489	-0.860268	-0.0261094	1.08612	-0.830109	0.644064	-0.304896	0.850764	2.03989	-1.42744	-0.280688	-1.32469	0.0888086	0.344544
ENSG00000068650	-1.225	0.0689568	-1.41594	0.0728991	-1.62579	0.373964	0.879739	1.18489	0.505085	-0.626318	0.194485	-0.0702331	1.68325
ENSG00000068724	-1.51329	0.485706	-1.34893	0.230997	1.338	-1.30208	-0.45003	-0.79639	1.08458	0.679613	0.752729	-0.18122	1.02031
ENSG00000068885	1.15243	0.745205	-0.826537	-0.749729	-1.04137	-0.139778	1.10529	0.719949	1.11546	-1.12309	-1.57425	0.961485	-0.345062
ENSG00000069122	1.30613	-1.3564	0.0967869	-0.516837	-0.242569	0.711628	0.270811	-2.08658	1.59298	0.235295	0.543061	-0.00903158	-0.545278
ENSG00000069399	0.770895	0.148542	-1.11554	1.20511	-0.368002	0.906257	-1.69271	-1.32022	-0.456768	0.326492	1.33386	-0.57366	0.83575
ENSG00000069509	1.65685	-0.504324	-0.390092	0.579085	0.323767	1.70707	-1.46398	-0.653332	-1.52286	0.0835045	-0.0865884	-0.390728	0.661621
ENSG00000069535	1.92964	-0.499805	-0.671135	-0.69188	-0.213622	2.1932	-0.51484	-0.200861	-0.960767	-0.232344	-0.0390129	-0.73957	0.641005
ENSG00000069667	0.438403	-0.5967	0.418796	0.414804	-0.822287	-0.911762	-0.883677	0.331183	-1.5847	0.789729	2.34723	-0.143837	0.202807
ENSG00000069702	1.38723	0.257328	-0.710951	0.547108	0.180073	0.646256	-0.44333	-0.548858	-2.22815	0.936265	1.25584	-0.741135	-0.537667
ENSG00000069812	-0.930495	0.267361	0.737096	-1.26259	-0.0568143	0.614413	-1.7292	0.935675	1.21854	1.20366	0.157847	-1.30326	0.147768
ENSG00000070087	1.88218	-0.366766	1.68548	-0.704772	-1.28296	0.446628	-1.10141	-0.944958	-0.726778	0.314689	0.625795	0.0888047	0.0840684
ENSG00000070214	-1.55754	0.370024	-0.411994	0.455899	0.0948764	0.0679528	-0.80077	1.18691	-1.04766	1.79281	1.17212	-1.12806	-0.194575
ENSG00000070404	-1.09588	0.614481	-1.68694	1.49889	-0.985073	-0.438424	-0.125943	-0.470881	0.117404	1.18379	1.57554	-0.176955	-0.0100023
ENSG00000070669	-1.00133	-0.484256	-0.956526	0.848136	2.02125	-0.0598733	1.18733	-0.612835	-1.54622	0.405615	0.64821	-0.522793	0.0732914
ENSG00000070731	0.0660493	-1.03138	-1.15266	0.910342	-0.595518	1.48385	-0.878447	1.46268	-0.00365783	-0.168006	0.209839	-1.41424	1.11115
ENSG00000070831	0.268159	0.287108	1.23175	-0.710835	1.23402	0.450135	-1.21569	1.07943	-2.0323	0.212407	0.0702226	-1.10506	0.230651
ENSG00000070882	-1.77911	0.303179	-1.35774	-0.503542	0.0272935	-0.798311	1.48288	1.44218	1.17809	0.242887	-0.414129	-0.129846	0.306171
ENSG00000070950	0.602689	-0.307406	1.0919	-0.234391	0.520374	0.598781	0.135031	0.177408	-2.99068	0.49247	0.151681	0.315838	-0.553688
ENSG00000070961	0.0897977	0.0683969	-1.57831	-2.03254	0.777743	-0.350166	1.07188	0.815975	0.380994	1.23812	0.0164437	0.465035	-0.963371
ENSG00000071051	0.143846	0.0402728	0.691661	0.761783	0.0287753	-0.896188	-1.86591	0.122138	-1.91219	1.41214	0.80376	0.114214	0.555691
ENSG00000071054	-0.562411	-0.246969	0.637799	-2.05039	0.778532	0.0654408	0.349136	2.15809	0.676914	-0.165291	-0.831211	-0.161991	-0.647652
ENSG00000071073	-0.7561	0.120609	0.607643	0.510255	1.26054	0.297848	-1.54477	-1.2601	-1.12524	1.41639	1.2061	-0.62788	-0.105295
ENSG00000071242	-0.679805	-0.457703	0.108872	0.214902	0.326503	1.15071	-2.06565	-0.130786	-0.494357	1.45344	1.47294	-1.00854	0.10947
ENSG00000071246	-0.871359	1.26871	-1.94655	0.346247	-0.103837	1.45328	-0.000306444	-1.23882	0.799109	0.990144	0.177396	-0.309927	-0.564076
ENSG00000071462	1.23009	-1.32589	-0.653558	-0.195059	-0.669109	0.375366	1.65999	0.966074	1.05238	-1.34604	-0.97212	-0.300274	0.178151
ENSG00000071537	0.532311	-0.792677	-1.61845	-0.285199	-1.24277	-0.0969767	0.844574	-0.294342	1.91614	1.08057	0.744693	0.0120276	-0.799888
ENSG00000071564	-0.377807	-0.864542	0.128963	-0.146454	0.956204	-0.701538	0.894887	-0.123756	0.331802	1.52401	0.173275	0.647682	-2.44273
ENSG00000071575	0.0517629	-0.130734	-0.89771	0.134316	0.0459535	-0.0510651	-2.29208	1.36669	-0.11628	1.64323	0.544619	-0.847618	0.548926
ENSG00000071655	0.654075	-0.0532879	0.625606	0.514948	1.82427	-0.0243592	-2.10053	-0.932187	-1.16645	-0.166792	-0.201218	0.0959274	0.930001
ENSG00000071859	1.05123	-0.716231	0.527238	0.955925	0.749052	-0.166864	-1.9433	-1.50684	-0.782862	0.628051	1.20913	-0.20833	0.203798
ENSG00000071889	1.87844	-0.375724	-0.350116	1.04502	0.184171	-0.0505907	-1.11579	-2.10574	-0.624971	0.329049	0.665374	-0.141317	0.662189
ENSG00000072042	-0.435928	-0.52248	1.39625	-0.745283	-0.307811	-0.452231	1.2709	0.708781	1.51635	-1.30593	-1.28886	0.767037	-0.600792
ENSG00000072195	1.34624	0.096401	-0.0993893	-0.445299	-2.0106	0.831772	-1.23692	0.907185	0.960593	0.0201839	0.918506	-1.02231	-0.266356
ENSG00000072210	-0.361138	0.612468	1.09374	0.0642111	1.61901	-0.183118	-0.621566	1.22783	0.582913	-1.44606	-1.58099	-0.111385	-0.895917
ENSG00000072415	-1.87813	0.640816	0.924272	-1.12833	0.577038	-0.183292	0.515397	0.48022	1.87572	-1.08794	-0.525536	-0.294205	0.0839683
ENSG00000072501	0.948872	-0.521089	0.248205	0.566219	1.60208	0.887446	-1.12293	-0.370103	-1.9599	0.560454	0.194998	-1.21195	0.177688
ENSG00000072506	1.04884	0.592927	1.26439	1.26167	0.504943	0.211029	-1.20393	-1.40014	-1.72654	-0.351768	0.218584	0.241606	-0.661607
ENSG00000072657	0.350656	-1.21058	1.40077	-0.955465	-1.02318	0.784656	1.32003	-1.17395	0.855799	0.465956	-1.2287	0.529763	-0.115761
ENSG00000072682	0.792883	-0.406684	-2.31627	0.366437	-1.67587	0.406417	0.424155	0.590511	0.816861	0.568406	1.01578	-0.212648	-0.36998
ENSG00000072778	1.15373	-0.543731	-0.553275	0.136192	1.38406	0.65267	-0.546612	1.4112	0.223014	-0.881897	-1.67737	-1.24167	0.483693
ENSG00000072954	0.0205998	-0.881905	-1.1727	1.21852	-1.45159	0.953712	-1.06003	-0.701293	0.941014	0.21048	1.59559	-0.152629	0.480236
ENSG00000073008	0.675129	-1.01215	-0.849541	0.56517	0.400869	-1.30226	1.3553	-1.65534	0.0228137	-0.659856	0.191947	1.11706	1.15084
ENSG00000073111	1.21329	-0.720901	0.904362	1.09757	1.55761	-0.0381479	0.138045	-0.0194654	-1.17297	-1.49975	-1.36084	0.119109	-0.217906
ENSG00000073169	-0.896972	0.674079	1.3376	-0.0402665	-0.0305761	-0.930845	0.242196	-2.24081	1.23806	0.277077	0.91095	0.186662	-0.727147
ENSG00000073464	0.938731	-1.54994	-0.166919	1.03895	-0.803073	1.43751	-0.706129	-1.29092	-1.0015	0.275348	0.64253	0.0738294	1.11158
ENSG00000073756	0.977111	-0.964	-1.88678	0.299008	-1.21715	-0.529848	0.51202	0.630173	0.550738	0.254977	1.70763	-0.7607	0.42681
ENSG00000073849	1.20623	0.290338	-1.05882	0.321862	-0.462221	0.592062	-2.38251	1.14414	-0.677679	0.609636	0.252401	-0.541524	0.70608
ENSG00000074047	-0.538719	0.0301251	-0.909592	0.647486	-0.264294	1.63204	-0.643725	0.243808	-1.30053	-0.932266	1.54738	-0.80012	1.2884
ENSG00000074211	0.51408	-0.334865	0.596059	-1.18278	1.28028	1.32069	-0.954466	0.683489	-1.59989	0.160161	0.619121	-1.4262	0.324321
ENSG00000074219	2.11714	-0.709113	-1.32859	0.163716	-0.705504	0.939131	-1.53033	0.0709802	-0.802817	0.290086	0.47439	0.406912	0.613993
ENSG00000074266	-1.06973	-0.547525	0.799143	-0.0296474	1.76021	0.996688	0.56346	-1.09631	-0.978173	-1.21126	-0.396972	-0.0990662	1.30917
ENSG00000074410	1.93966	-0.695449	-1.63711	-0.609604	-1.09093	1.36621	0.163208	0.335591	0.962583	-0.606569	0.308098	-0.322875	-0.112821
ENSG00000074416	-0.174414	0.0366068	1.13136	-1.46359	-1.10303	-0.381288	1.34133	0.847361	0.924383	0.0837296	-0.805451	1.01868	-1.45567
ENSG00000074527	2.29555	-0.162201	-1.13021	0.535389	-1.55359	0.793871	-0.430453	-0.710359	0.520687	-0.0260034	0.738116	-0.110892	-0.7599
ENSG00000074590	-0.0691664	-0.224141	-0.434863	1.52697	-0.648475	-0.416831	-1.59856	0.0822507	-1.39919	1.82949	0.935784	0.224395	0.19235
ENSG00000074657	1.10976	0.0510142	-0.334	0.00546124	-1.62454	-0.599453	0.844845	-0.619622	-0.756078	1.55074	0.751054	1.02401	-1.40319
ENSG00000074695	1.0205	-0.544274	-1.31107	-0.575738	-1.79798	-0.26612	1.25625	0.873141	1.14106	0.497433	0.582667	0.151691	-1.02755
ENSG00000075131	1.57407	-0.966351	-0.0663548	0.741985	-0.875721	0.805929	-1.09887	-0.865822	0.936136	-1.22761	-0.755657	0.688566	1.1097
ENSG00000075218	-1.81748	0.758224	0.976805	-1.40088	1.1739	-0.381661	1.02608	1.13949	-0.227754	-0.812498	-0.411173	0.462245	-0.485287
ENSG00000075239	-1.33003	-0.212191	-0.233021	0.829882	0.460777	0.689344	1.33541	-1.82596	0.710392	-0.0660057	-1.28498	-0.260939	1.18732
ENSG00000075275	-0.899666	0.489714	-1.63325	-0.157524	-1.6249	0.25694	0.623796	1.72084	1.33947	0.131569	0.145356	0.186038	-0.578379
ENSG00000075391	-0.937942	0.594689	-1.25544	0.379225	-1.27283	-1.85124	0.935332	0.471198	-0.0789181	1.28642	0.946339	0.531728	0.251438
ENSG00000075399	2.01554	0.844483	0.776832	-1.27443	-0.320823	0.613008	-0.938786	0.612374	0.336119	-0.0295563	-0.723358	-0.324044	-1.58736
ENSG00000075413	-0.0714586	1.3292	1.10031	-0.693083	0.735735	-1.12259	-0.341527	1.8506	0.338042	-0.421585	-0.368443	-1.30868	-1.02653
ENSG00000075420	-0.560778	-1.81504	-1.27334	-0.0424974	-0.746325	0.102887	1.33138	0.137393	-0.422905	1.75552	0.991147	0.174672	0.367887
ENSG00000075426	0.265966	0.665859	-2.69129	0.294505	-0.421937	-0.681823	1.26044	0.280824	1.30628	-0.022715	0.177489	-0.298175	-0.135423
ENSG00000075618	1.69001	0.0759041	-1.74153	-0.13355	-0.414029	-0.662793	-0.644864	1.30906	0.95391	0.426823	0.090296	0.473103	-1.42233
ENSG00000075651	-0.212685	-0.887241	-1.70488	-0.963512	-0.359361	1.29458	0.584697	0.18736	1.68909	0.918693	0.24011	-1.13041	0.343565
ENSG00000075702	-1.04044	0.607071	0.166428	-1.28634	1.25961	0.038043	0.925918	1.42705	-0.138622	-0.997656	-1.7461	0.311365	0.473679
ENSG00000075711	-0.517645	-0.412673	-0.338657	-1.14742	0.532889	-0.67213	2.01033	-0.667378	1.59707	0.298227	-1.4138	0.39862	0.332565
ENSG00000075945	-0.580551	-0.12178	-2.15084	1.00716	-1.06397	0.321538	-0.224061	0.886815	0.49173	1.7012	0.614537	-0.569853	-0.311922
ENSG00000076003	-0.861924	0.271043	1.64584	-0.747373	1.64987	-0.203577	0.670518	0.64571	-0.397627	-1.2725	-1.55533	-0.119473	0.274823
ENSG00000076242	-1.79867	1.12502	-0.46833	-0.14822	1.35032	-0.472817	1.43083	0.520767	-1.48681	0.237409	-0.343759	0.530035	-0.475769
ENSG00000076248	-0.397954	0.819614	0.986371	-0.805369	1.25362	-0.597832	0.933684	1.29675	-0.205547	-1.65032	-1.29667	0.362064	-0.698418
ENSG00000076356	-1.05026	-0.158766	-0.175867	-1.78128	-0.185486	0.970754	1.36761	1.52487	0.357898	-0.39079	-1.14615	-0.24863	0.916098
ENSG00000076382	-0.338528	0.319291	0.649354	-0.544323	1.64423	0.260351	0.27354	1.308	-1.4031	-0.642026	-1.66426	-0.752377	0.889854
ENSG00000076554	-0.160354	0.472942	-1.48874	1.75973	-1.49998	-1.38498	-0.195244	-0.222575	0.783065	0.683687	0.910121	-0.156174	0.49851
ENSG00000076641	1.54757	-0.151929	-1.42199	0.302624	-1.49972	-0.34151	0.172898	-0.242562	0.401541	1.39725	1.32129	-0.902649	-0.582799
ENSG00000076706	0.497657	-0.570561	-0.19434	0.612923	-0.86516	-0.327418	1.2537	-2.55825	0.811676	-0.0667492	0.517275	1.04254	-0.153287
ENSG00000077152	-0.257988	0.790264	0.171033	-0.0994219	1.46927	0.683212	-0.45633	1.56052	-1.16556	-1.46834	-1.50985	-0.146932	0.43011
ENSG00000077157	-1.25239	-0.152712	-1.99246	-0.015867	0.522943	-0.996789	0.510146	1.52905	0.867098	0.114375	1.02555	-0.689148	0.530213
ENSG00000077238	1.03128	-0.828157	-1.17577	-1.3461	0.790633	0.0962391	-0.0841894	1.60151	-0.604072	1.67296	-0.533208	-0.633821	0.0126909
ENSG00000077420	1.26363	0.658513	-0.0584765	-0.538843	0.683268	-0.139967	1.32075	-1.45021	0.569677	-1.13859	-0.681666	1.00839	-1.49648
ENSG00000077454	-0.0044613	-0.02062	-0.694955	-0.691399	0.739701	0.683731	-1.8463	0.539413	-1.46554	-0.0183643	0.735977	0.141685	1.90112
ENSG00000077549	0.65183	-0.914003	1.09686	-0.167133	0.529476	0.944067	-2.17321	1.15468	-1.25588	0.26342	0.0475882	-0.643939	0.46625
ENSG00000077713	1.21644	-0.448811	-0.663118	1.79709	0.0822008	-0.663533	-1.7021	-0.775952	-0.76629	-0.0264808	0.744165	-0.0425417	1.24893
ENSG00000077721	0.774113	-0.626031	0.204524	1.01125	1.03476	0.224539	-1.56009	-0.783369	-1.73719	0.804311	0.772367	-0.927721	0.808527
ENSG00000077782	1.0344	-0.564687	-1.99119	0.266858	0.85843	0.93372	-1.18849	1.03509	-1.18072	0.0774874	0.542265	-0.533108	0.70995
ENSG00000078018	1.5308	-0.31784	-0.908539	1.07779	-1.45239	-0.203794	-1.2899	0.600358	-0.862045	1.32361	0.466723	-0.565404	0.600623
ENSG00000078053	-0.78707	0.243327	1.91947	0.921078	-0.258263	-0.757002	-1.29566	1.02425	-1.19811	0.578773	0.700217	-1.07705	-0.0139674
ENSG00000078061	1.73008	-0.845268	0.0833574	0.873499	0.627082	0.729197	-1.12146	-1.36552	-1.00446	0.926297	0.697226	-0.320371	-1.00965
ENSG00000078070	1.06754	-0.0100389	1.43363	-1.59505	0.462653	-0.137901	1.00183	-0.443258	-0.00459675	-0.451209	-0.859003	1.14215	-1.60674
ENSG00000078098	-0.650517	-0.261418	0.643693	1.04094	0.118755	0.353266	-1.68898	-1.12321	-1.14217	1.97799	0.370158	0.591878	-0.230386
ENSG00000078124	-0.162804	-0.962974	0.190978	-0.513033	0.676801	1.37998	0.776447	-1.27555	-0.821678	-1.10162	-0.134896	-0.109621	2.05797
ENSG00000078142	-0.526586	0.347446	-1.71406	-0.30416	-1.68279	-0.163665	0.810628	0.456197	1.07957	0.533533	-0.258163	1.78801	-0.365959
ENSG00000078369	0.109668	-0.965686	1.02326	-0.00556405	0.407871	0.65601	-2.13822	1.11462	-1.15186	1.29384	0.405618	-0.649578	-0.0999889
ENSG00000078401	-0.551936	0.266742	0.16985	1.01638	0.49752	-2.07865	-1.13718	-1.0174	-0.651051	1.16082	1.0204	0.618403	0.686106
ENSG00000078403	-1.57373	1.10017	0.188985	-0.94639	1.9413	-0.996053	0.25593	0.124047	1.01371	-0.986365	0.424364	0.0513358	-0.597296
ENSG00000078674	0.184436	0.670747	-1.20464	-0.410977	-1.50527	0.594399	0.708674	1.73892	0.53234	-1.39791	-0.821571	-0.00471925	0.915569
ENSG00000078900	0.131846	0.182393	0.539343	-0.500322	0.838877	0.725703	-0.838918	2.4309	-1.15177	-0.956524	-1.12107	-0.0238603	-0.25659
ENSG00000079257	1.54676	-1.65103	-0.892809	-0.439096	0.230779	0.911842	0.193565	1.39753	-0.0333472	-0.470414	-0.661886	-1.14929	1.0174
ENSG00000079277	1.4504	-0.0449908	1.44211	0.00240204	1.18587	-0.668785	-1.15822	0.952895	-1.48028	-0.862995	0.15639	-0.858887	-0.115899
ENSG00000079308	0.220418	0.122909	-0.534604	-1.03803	-2.10362	0.430502	1.84678	1.17621	0.780599	-0.646742	-0.208733	0.196402	-0.242089
ENSG00000079332	0.736716	-0.780762	0.286489	-0.656544	1.29739	0.177326	1.82025	-1.81683	-0.956617	0.121984	0.428656	0.252084	-0.910146
ENSG00000079337	1.41193	0.802329	0.296083	-0.93697	-0.610497	-1.52332	0.472217	-0.173088	1.36887	-1.50301	-0.694169	0.196499	0.893121
ENSG00000079459	1.1606	-1.01256	0.817574	-0.144347	-0.611205	-0.343093	-0.458912	0.597889	-0.213137	-1.51619	-1.09893	0.99615	1.82617
ENSG00000079482	-0.285852	-0.871375	0.139044	-0.0247176	1.16278	1.58339	-0.748814	-0.540692	-1.37151	0.616767	-0.274452	-1.08883	1.70426
ENSG00000079616	-0.715241	0.452084	1.08509	0.0220019	1.39604	-0.485574	0.501281	1.85492	-0.91332	-0.998221	-1.27868	-0.0477051	-0.87267
ENSG00000079691	0.858069	-0.20683	-0.112116	0.449246	-0.745702	-0.585143	-2.1642	0.491266	-0.794718	1.62293	1.37366	-0.0120787	-0.174374
ENSG00000079739	1.88804	-1.05523	-0.690597	0.154791	0.165106	0.426565	-1.68282	0.38144	-0.788383	0.742032	1.24477	-0.94242	0.156713
ENSG00000080298	1.31209	1.19672	-1.19699	-0.357808	-2.25205	-0.391303	0.675749	1.05522	-0.263678	-0.217257	0.577305	-0.193473	0.0554766
ENSG00000080503	0.228898	1.80459	-0.561113	0.372905	0.596871	0.0128465	-0.899242	0.767937	-0.860691	1.16295	-1.56607	-1.35905	0.299175
ENSG00000080608	-0.124405	1.26647	1.3	1.22304	0.898925	-0.957488	-1.23522	0.379303	-1.6995	-0.891152	-0.301726	-0.0205662	0.162317
ENSG00000080824	-0.521832	-0.112336	0.61178	-0.046499	0.00575384	-0.263081	1.32021	1.76542	1.24386	-1.69599	-1.07171	-0.425114	-0.810471
ENSG00000080839	-0.592825	0.104844	0.899856	-1.83562	1.89041	-1.11667	0.995941	0.846403	-0.471417	-0.453782	-0.48901	0.455554	-0.23368
ENSG00000080986	-0.260948	0.0692304	1.68443	-0.626255	0.903493	0.557356	0.174358	1.45365	-1.62108	-0.881473	-1.4216	-0.0363395	0.00517462
ENSG00000081026	-0.398761	-0.721373	-0.310991	-0.816063	1.05931	0.84247	-1.46302	1.81776	-1.39645	0.855955	0.756385	-0.136813	-0.0884108
ENSG00000081087	0.190074	-1.24258	1.63227	0.12487	-0.178243	0.725552	1.23385	-0.597476	1.26567	-0.981679	-0.943952	-1.35286	0.124504
ENSG00000081189	-0.167032	-0.655961	-0.525536	-0.269587	0.53731	1.06305	-1.34507	0.958212	-1.25	0.747732	-0.134508	-0.956607	1.998
ENSG00000081377	1.44218	-0.126326	-0.316203	0.716588	1.67921	-0.731458	-0.604162	-0.600173	-0.836942	1.12627	0.632116	-1.13014	-1.25096
ENSG00000081818	-0.5798	-0.840652	-1.08571	0.997483	-0.782869	0.107328	0.994059	-0.770292	2.0441	0.804266	0.236164	0.167606	-1.29168
ENSG00000081853	-0.698713	-1.17492	-0.292376	0.346454	0.214769	1.95291	-0.893488	-0.83028	0.387861	0.96344	-0.304448	-1.13036	1.45916
ENSG00000081923	-1.78765	0.0623414	-0.129923	0.368173	-0.496944	-1.3649	1.32168	-1.20843	0.872324	-0.110246	1.05431	1.17819	0.241073
ENSG00000082153	-1.05893	0.356686	0.361044	-0.838392	0.256304	-1.41938	0.507325	2.62047	0.481396	-0.352883	-0.53277	-0.168229	-0.212636
ENSG00000082213	0.230065	-0.648485	-0.337128	1.67037	1.5383	0.264832	0.073873	0.781684	-0.335048	0.246454	-2.08574	-0.883458	-0.515711
ENSG00000082269	1.09919	1.04072	1.28946	-1.51689	-1.39178	-1.00553	0.724325	0.96664	0.193962	0.0145998	-0.81401	0.177659	-0.778348
ENSG00000082397	-0.627287	-0.967997	1.95236	0.776508	0.6115	-0.267786	-0.774062	-0.57241	-0.988323	1.26133	1.08117	-0.595725	-0.889276
ENSG00000082458	1.00188	-0.650803	-0.160063	0.245703	0.241699	1.15678	-2.35977	-0.0876796	-0.932119	0.437751	0.910298	-0.79782	0.994142
ENSG00000082497	-0.453751	0.0725312	-0.313809	0.357926	-0.530671	0.52957	-2.16385	1.0628	-1.60692	0.95008	0.551465	0.450984	1.09364
ENSG00000082701	2.07219	-0.438554	-0.711964	-0.953974	-1.4301	0.0248952	0.0921902	0.421356	1.0235	0.737258	0.513334	0.0661785	-1.4163
ENSG00000082781	1.65132	-1.10776	-0.718836	0.347055	-0.470333	1.07982	-1.87981	-0.699979	-0.531446	0.982805	0.594411	0.138702	0.614054
ENSG00000083290	-0.297712	0.97495	-1.01	-0.0348711	0.158565	1.33449	-0.195038	-0.562235	-1.62729	0.444938	1.2781	-1.49531	1.03142
ENSG00000083444	0.788496	-1.07191	-1.51357	0.459459	-0.490765	0.600313	-1.41397	1.53788	-0.221437	0.938257	1.03233	-0.851015	0.205923
ENSG00000083454	-0.820461	-0.421778	1.07157	-0.322311	0.155484	-0.809344	2.19028	-1.45509	0.598074	-0.88406	-0.521016	0.88294	0.335708
ENSG00000083720	-0.956484	-1.34796	0.942738	-0.397938	1.75384	0.555308	0.70556	1.20444	-1.47521	-0.441383	-0.709179	0.0690173	0.0972564
ENSG00000083750	1.15751	-0.628702	-0.801743	1.61182	-0.79334	0.437827	-1.05762	-1.49913	-0.169574	1.2258	1.00392	-0.542916	0.0561416
ENSG00000083799	1.21324	-1.84353	0.351305	-0.503234	1.34694	0.569652	0.2465	-1.76466	-0.597552	0.103136	0.760937	-0.434148	0.551417
ENSG00000083844	-0.839772	-0.014783	0.859602	-0.639142	-0.0551055	-0.956428	-0.574262	0.864263	1.44903	-1.49848	-0.980099	1.22718	1.15799
ENSG00000083845	0.0036256	1.15701	-1.03867	1.74271	-0.751462	-0.875269	0.261835	0.117741	1.52547	-1.6038	-0.0668779	0.00568986	-0.478008
ENSG00000083857	0.101526	-0.822613	-1.43218	-0.679614	0.495734	-0.687744	-1.31945	1.64132	-0.602858	1.12777	0.363285	0.566608	1.24821
ENSG00000083937	1.40588	0.770585	-0.366188	0.581843	-0.876285	-0.600002	-1.38171	1.51094	-0.625112	0.739847	0.671894	-0.382006	-1.44969
ENSG00000084234	-0.207442	-2.23297	-0.677798	-0.258897	0.025566	1.51304	0.0122292	-0.862563	0.83263	0.571649	0.698199	-0.637106	1.22346
ENSG00000084674	0.0626396	0.907263	1.45116	-1.43635	1.7747	-1.1436	-0.576602	0.398156	-0.126542	0.365565	-1.19374	0.18558	-0.668226
ENSG00000084710	-0.018043	-0.156455	1.58068	0.029536	0.681663	0.875189	-1.4538	-0.325954	-1.89618	1.11606	0.615553	-0.881882	-0.166367
ENSG00000085117	-0.0375251	-0.965875	-1.45876	0.150575	0.723849	1.63009	0.795557	1.13566	-0.47464	-0.674495	-1.01452	-0.925678	1.11576
ENSG00000085224	1.00253	-0.510941	-0.139367	0.33081	-0.7684	0.53846	-1.51803	-1.4283	-1.03289	1.45301	0.846944	0.00767213	1.21849
ENSG00000085491	-0.827836	0.217193	-0.127441	-1.19053	0.270602	0.684767	-0.5028	1.73392	-0.778057	0.147231	1.21369	-1.75809	0.917348
ENSG00000085978	-0.896059	0.696583	0.846975	0.964745	-0.670019	0.889943	-0.270053	1.53743	-0.684594	-0.762586	-0.295677	-1.96836	0.611671
ENSG00000086062	0.423274	0.270511	-1.23223	0.378967	-0.418984	0.774035	-1.60358	1.26772	-1.30595	0.575422	1.27106	-1.0368	0.63657
ENSG00000086189	-0.710386	0.111225	1.15946	0.0539576	0.843629	-2.06923	1.58935	0.184227	0.259826	0.0323265	-1.14849	0.604664	-0.910554
ENSG00000086289	0.742027	0.386557	-0.8851	-1.03946	-1.30349	1.29342	1.76544	0.734996	0.562597	-0.332214	-0.346744	-0.234551	-1.34349
ENSG00000086619	-0.943675	1.18099	-0.304764	0.240891	0.10541	-0.0975305	0.154726	0.781325	-0.799875	1.47945	1.19716	-1.78405	-1.21005
ENSG00000086848	-0.855852	-1.1653	-0.772886	0.686593	-1.31761	0.86235	-0.371635	-1.22983	0.838787	1.2786	1.05409	-0.123443	1.11614
ENSG00000087074	0.735951	-0.674629	-0.220243	0.676257	-1.91795	-1.93608	1.04251	-0.147112	1.09303	0.340953	0.755023	0.282939	-0.0306566
ENSG00000087095	-0.883393	-0.298229	0.554187	0.371668	-0.189916	-1.52396	1.29764	-1.28894	1.21954	0.0136399	-1.06846	1.50612	0.29011
ENSG00000087191	-0.597423	0.40852	2.01425	-0.101702	0.31323	-0.112894	0.824946	0.599812	-0.0531932	-1.90451	-1.33383	0.622083	-0.679286
ENSG00000087253	0.278352	0.0398999	-1.62619	1.35225	-0.967531	0.382358	-1.50209	1.13714	-0.356251	0.945874	1.18895	-0.444816	-0.427946
ENSG00000087258	1.01839	1.35295	-1.17127	0.936673	0.403367	-0.411108	-1.42511	0.564417	-1.72811	0.85798	0.102822	-0.664865	0.163857
ENSG00000087263	0.971282	-1.16906	1.44202	-0.714406	0.869311	0.0567104	0.987196	0.882487	-1.4625	-0.970933	0.259785	0.0466702	-1.19856
ENSG00000087266	0.930555	-0.28358	-0.647145	0.491985	-0.948585	-0.0239903	-1.49979	-0.585312	-0.409595	0.946681	2.09632	-0.882192	0.814649
ENSG00000087299	-1.28611	1.30794	0.776364	-0.103341	0.951983	-0.107218	1.64877	0.114069	-0.153077	-1.39515	-0.472252	0.183007	-1.46498
ENSG00000087510	-0.648479	0.338804	-0.446388	1.0383	0.1305	-0.144514	-1.66018	1.22421	-1.74036	1.15617	0.537101	-0.672772	0.887609
ENSG00000087586	0.0289684	-0.0329469	1.26726	-0.342487	0.961162	-0.213039	1.5345	0.685967	-0.727417	-1.44316	-1.95096	0.249025	-0.0168759
ENSG00000087884	0.220121	-0.764832	-0.948973	0.766412	1.29821	1.48516	-1.83618	-1.23682	0.440117	-0.0081056	0.101802	-0.37713	0.860223
ENSG00000088280	0.568598	0.295779	-1.01706	0.359417	0.37986	1.10748	-2.24499	0.82446	-0.563305	-0.413011	1.13289	-1.07276	0.642641
ENSG00000088325	-0.485229	-0.0349465	0.75071	-1.04465	1.95475	0.0087931	0.265741	1.42398	-1.25892	-0.85115	-1.07063	-0.410223	0.751768
ENSG00000088387	-1.39604	-0.788447	-0.442474	-0.371523	-0.081069	-2.14054	1.09625	0.651153	0.157329	0.997459	0.597834	0.971744	0.748321
ENSG00000088448	-0.694647	1.05524	-1.7634	0.865244	-0.820832	-0.959093	-0.0307132	0.793487	-1.24214	-0.0770725	1.06671	0.933173	0.87405
ENSG00000088812	0.73058	-1.05262	-1.59733	-0.442419	-1.08624	-0.474516	-0.356106	0.301146	1.05413	1.93719	1.04513	0.0940828	-0.153026
ENSG00000088826	-0.106437	-0.874425	0.88147	-0.0175204	-0.241021	0.144213	-0.980233	0.781867	-2.02929	1.2802	0.0750639	-0.562231	1.64835
ENSG00000088836	-2.04873	-0.0233971	1.12705	-0.501812	0.584408	-0.560647	0.137596	-1.5272	0.930901	1.50849	0.361273	-0.00534628	0.0174098
ENSG00000088881	-0.218248	1.0645	-1.7516	0.00466205	-1.68715	0.434014	-0.52162	-0.415206	-0.64714	1.3654	1.05048	0.736455	0.585459
ENSG00000088899	0.578611	0.0305687	0.196289	-0.10149	-1.46192	-0.640273	0.608392	-1.84051	1.23528	0.948842	0.319067	1.2414	-1.11426
ENSG00000089006	0.479537	-1.02298	1.74465	0.990605	-0.904146	-1.86206	0.930942	0.257482	0.349432	-0.00193093	-0.919904	-0.526562	0.484942
ENSG00000089022	-0.000540278	1.16552	-0.940578	-0.362929	-1.4612	-1.23423	1.16081	1.07571	0.398851	-1.0658	-0.608929	1.08098	0.792322
ENSG00000089053	0.717274	0.832169	1.62452	-0.889486	1.6886	0.43739	-0.0900835	-0.992016	-1.3484	-0.645659	-0.0598189	-0.265025	-1.00946
ENSG00000089127	0.106008	0.141584	-1.61422	0.899969	-0.267499	1.1725	-0.963746	-0.120419	-0.358611	0.169769	1.95964	-1.438	0.313015
ENSG00000089177	0.602329	0.0577569	-1.75165	0.750302	-0.905558	0.141714	-1.02642	0.715428	-0.687962	1.59996	1.43678	-0.646147	-0.286536
ENSG00000089195	-0.847799	0.0239486	1.86547	-0.852277	0.967363	0.0817657	1.29039	0.825067	-0.0743445	-1.22173	-0.710514	-0.012094	-1.33524
ENSG00000089289	1.204	-0.536981	-0.489521	1.4302	-0.320362	0.499	-2.03644	-0.993921	-0.289352	0.849524	1.08072	-0.666513	0.269651
ENSG00000089327	-1.43855	0.349251	0.0133727	-0.538694	0.541622	0.650333	0.685205	2.01934	-0.0748606	-1.67599	-0.787526	-0.499066	0.755562
ENSG00000089335	-0.429664	0.0628605	1.10669	0.614549	-0.731028	1.23935	-2.05885	0.912099	-1.0748	-0.190979	0.328179	-0.82298	1.04458
ENSG00000089351	0.0340501	-1.41211	-1.91954	1.25272	-0.665542	0.444743	0.178517	-0.327114	0.777206	1.31485	1.07901	-0.684743	-0.0720463
ENSG00000089818	0.953183	-0.328198	-0.992009	1.87864	0.0589497	0.334536	-1.00245	-0.58919	1.06663	-1.00495	1.22227	-1.00547	-0.591933
ENSG00000090006	0.664322	0.477221	-1.83646	-0.988906	-1.09619	0.251508	-0.446543	1.97604	1.07149	0.182594	-0.429272	0.426582	-0.2524
ENSG00000090013	0.415911	-0.813203	-0.894616	0.47845	-0.691028	1.2655	-2.01832	0.741003	-0.172738	0.470544	1.63381	-0.670229	0.254913
ENSG00000090273	0.257319	-0.800607	2.29757	-0.348983	0.846795	0.656588	-0.379212	1.12532	-0.825	-1.1963	-0.990812	-0.191153	-0.451521
ENSG00000090339	1.18828	-1.08725	-0.645238	0.655931	-1.67074	-0.192403	0.608817	-1.33324	0.172125	-0.264712	1.14888	-0.0503309	1.46988
ENSG00000090530	1.98239	0.336823	-0.811134	1.72462	-0.92061	-0.395971	-0.521196	-0.572368	0.299682	-1.16808	0.394913	0.549943	-0.89902
ENSG00000090776	-0.346638	-0.597892	1.99588	0.278515	0.690669	0.791633	-1.0238	-0.660744	-1.33665	1.27506	0.486957	-0.683231	-0.869756
ENSG00000090857	-1.311	-0.67109	-0.74163	-1.37775	0.740409	-1.007	1.87523	0.450886	0.0101089	0.448183	1.12278	0.746611	-0.285747
ENSG00000090861	-0.82755	-1.91877	-0.0187496	-0.444467	0.827185	-0.318588	1.42152	-1.39877	1.06214	1.02978	0.592611	-0.260852	0.254501
ENSG00000090889	0.384792	-0.423831	0.710822	-0.116257	1.22041	1.10008	-1.14451	-0.00121119	-2.14969	0.0158085	-0.292924	-0.699175	1.39569
ENSG00000091157	-0.0906763	-0.949502	0.218648	-1.00647	1.77655	-0.702147	0.8541	1.72006	-0.236854	-0.58107	0.80683	-0.832563	-0.976901
ENSG00000091436	-1.73764	-0.200105	-0.343544	-0.638245	1.12432	-1.24017	1.6908	0.595044	0.770521	-0.57856	-0.609681	1.04123	0.126039
ENSG00000091490	0.211585	-0.689064	-0.303363	2.58984	-0.503258	0.595743	-1.15305	-0.0853561	-1.10493	-0.405983	0.530616	-0.555034	0.872247
ENSG00000091513	0.834764	1.23669	1.04103	-1.50363	-0.48793	-0.0113489	-0.0768354	1.43502	0.349521	-0.13346	-1.68842	-1.06321	0.067813
ENSG00000091583	0.92085	2.20145	0.364513	-1.42883	0.35865	-1.303	-0.412382	0.993414	-0.261345	0.113534	-0.934809	-0.253711	-0.35833
ENSG00000091592	-0.466267	0.865337	-1.94145	-0.313928	-0.216286	-0.267577	0.590179	-0.394787	0.533512	-1.53327	0.544022	0.960678	1.63983
ENSG00000091622	1.03809	0.0671557	-1.7637	0.718066	-0.627506	0.0177107	-0.721625	-0.579625	0.044336	0.614128	2.24787	-0.365657	-0.68924
ENSG00000091732	-1.12101	-0.806851	0.465405	-0.0386405	0.464418	0.42169	1.97787	-0.850561	1.57819	-0.82475	-1.19651	-0.381298	0.312052
ENSG00000091844	-0.934433	0.283511	0.38581	-1.35442	-1.54695	-0.497704	0.902723	0.730939	1.60207	-0.0895951	-0.0456308	1.36295	-0.799267
ENSG00000091986	1.5183	0.963621	-0.0748675	-0.846241	-0.0886765	-2.01329	1.01034	-0.0683546	0.0547748	-0.539607	0.166893	1.1058	-1.18869
ENSG00000092020	0.0373436	-1.7318	0.247291	-0.465655	1.29823	-0.552663	1.36089	0.96065	0.32393	-1.81486	-0.474869	0.439902	0.371613
ENSG00000092036	1.0158	-1.1425	-0.873294	0.359719	0.58814	-1.62269	0.660702	0.622235	1.32156	0.624667	-1.18763	-1.00604	0.639322
ENSG00000092098	0.804981	0.346813	-0.291309	0.347674	-1.53385	0.3	1.71587	0.483953	1.4239	-0.669761	-1.1863	-0.824917	-0.917053
ENSG00000092140	-1.53547	0.819975	-1.49243	-0.422289	1.16891	0.804217	0.649836	0.805544	0.449161	-0.307001	-1.38198	-0.546272	0.987788
ENSG00000092201	-0.55777	1.13369	0.773848	-0.816764	0.155226	-1.13553	1.15257	1.9222	-0.166675	-0.84156	-1.1798	0.317134	-0.756564
ENSG00000092470	-0.237456	0.238905	2.01893	-0.854882	1.51903	-0.861502	0.213083	1.07377	-0.618052	-0.963378	-1.19707	-0.0359576	-0.295418
ENSG00000092531	-0.391746	-1.54855	1.29139	0.261732	-1.43493	-1.19123	0.19412	-0.678931	-0.0400679	1.38411	0.596343	1.13195	0.425808
ENSG00000092621	1.65292	-0.618764	-1.18173	0.330619	1.057	0.0766871	-0.981049	-0.177912	-0.716431	-0.243816	-0.523562	-0.666632	1.99267
ENSG00000092853	-0.438367	0.179736	1.37772	-0.713235	1.45622	0.202036	-0.361346	1.34588	-1.85256	-0.591914	-0.909011	-0.399954	0.704798
ENSG00000092969	-0.417522	-0.25698	-1.6485	1.00394	-1.19831	-0.251553	-0.914687	0.422058	0.217506	1.239	1.90676	-0.436106	0.334398
ENSG00000093009	-0.726007	0.00161069	0.676756	-0.704406	1.78314	-0.38959	1.16236	1.24968	-1.26644	-1.19802	-1.06034	0.230214	0.241035
ENSG00000094631	1.33945	0.190086	-0.257478	-0.535618	-0.248071	-0.0807281	-1.1954	-1.11361	-1.52872	1.68042	1.30723	-0.0153269	0.457752
ENSG00000094804	-0.453523	0.0835632	1.8435	-1.36854	1.34765	-0.564434	0.237121	1.07954	-0.935309	-1.2167	-0.663016	0.603964	0.0061797
ENSG00000094841	1.79525	-1.48075	0.760642	1.47654	-0.781413	-0.0348574	-0.946784	-1.18251	-0.204131	-0.163668	0.915661	-0.0627911	-0.0911834
ENSG00000094916	0.00830296	0.879939	-1.05085	-0.466513	-0.434933	0.676691	0.492242	1.66795	-2.39446	-0.243619	0.409806	-0.0619734	0.517412
ENSG00000095261	-1.69942	0.866064	-0.545802	-0.152598	1.60432	0.143367	-1.08287	0.760821	-0.517238	-1.37321	0.718617	0.961967	0.315987
ENSG00000095319	-1.71688	0.428665	0.993405	-0.58014	0.921813	-0.0220415	0.0144602	1.79844	-1.4094	-1.00228	0.057799	-0.149823	0.665985
ENSG00000095321	-0.81509	0.581049	-1.1572	0.981015	0.718194	0.976821	-1.46517	0.100679	-1.3747	0.204468	0.473136	-0.754517	1.53131
ENSG00000095383	-0.183712	1.4683	-0.497655	0.98241	0.0488167	-0.478192	-1.44998	0.633758	-1.73924	-0.22629	1.38983	-0.627199	0.679155
ENSG00000095397	1.31709	1.4874	-1.27984	-0.250698	-1.09039	-1.42152	-0.913884	0.202517	-0.383474	1.01753	1.01828	0.1857	0.111286
ENSG00000095539	-0.478777	0.528806	-1.09538	-1.05295	-0.947212	-0.179816	1.62552	-0.8094	2.07896	-0.422005	0.0960957	0.667857	-0.0117036
ENSG00000095564	0.00016646	0.737336	-0.305559	-0.970556	-1.64755	-0.98806	1.83743	-1.12697	0.530331	0.564089	0.94936	0.707572	-0.287588
ENSG00000095739	1.49978	0.445285	-1.30761	0.654339	-0.25474	1.48073	-1.52655	-0.32481	-1.48607	0.11076	0.588456	-0.210771	0.331206
ENSG00000095752	-0.547154	0.994278	-0.137688	0.969518	-2.0433	-0.429778	1.79828	-0.212713	-0.0730946	-0.690393	-0.813291	0.958944	0.226397
ENSG00000095794	1.87236	0.611779	0.293352	-0.965966	-0.512302	0.0685989	1.19557	-0.999142	0.293441	-1.31238	-0.143639	0.916373	-1.31804
ENSG00000095951	-0.849883	-0.659098	-1.62884	0.473832	0.160623	-1.24385	0.290024	-0.443409	-0.166504	1.83045	1.56177	0.154634	0.520253
ENSG00000096060	-0.493215	-0.413077	0.269226	-1.04011	0.410064	0.973277	1.86955	-0.704618	0.501848	-1.92837	-0.691863	0.844658	0.402631
ENSG00000096063	-0.0380105	-1.58504	1.91409	-0.269627	1.1228	0.6554	-0.341332	-1.55997	-0.595594	-0.344064	0.443381	-0.275905	0.873879
ENSG00000096093	0.358071	1.2795	-1.20375	-0.539917	-0.316296	-0.655656	0.741039	0.752626	1.70038	-0.300152	-1.52081	0.721638	-1.01667
ENSG00000096696	-1.04686	-0.496661	-0.558247	1.02147	-0.773618	-0.503737	-1.31751	-0.345754	-0.0631365	1.581	1.95166	0.0205523	0.530842
ENSG00000097007	-0.965968	0.454646	-1.09522	0.283319	0.104968	-0.484986	-0.91242	1.39284	-1.84855	0.958885	0.717896	0.0901443	1.30444
ENSG00000097021	-1.14409	-0.560798	1.31027	-0.141184	1.4587	1.03442	-0.81189	0.678603	-1.3233	-0.0361852	-0.474611	-1.07769	1.08776
ENSG00000097033	0.0306235	-0.243241	0.950947	-0.537264	1.00524	1.13402	-1.03255	0.512689	-1.8056	0.73552	0.265384	-1.67706	0.661286
ENSG00000099194	-0.137873	-0.162361	-0.104302	-0.804386	-1.84211	-0.923511	1.43073	-0.036532	1.69568	-0.430887	0.362162	1.29996	-0.346564
ENSG00000099204	-0.744818	-0.313885	-0.398641	0.504922	-1.10853	-0.779794	1.14483	-1.20558	0.835582	1.03188	1.86272	0.2004	-1.02908
ENSG00000099250	2.09513	-1.12501	-1.56883	-1.36317	-0.0906644	0.912231	0.19195	-0.229402	0.82577	0.213165	0.138266	0.418037	-0.417468
ENSG00000099256	1.30414	0.528463	0.425993	-1.0731	-0.0339119	-0.085494	1.86256	-0.381493	0.54037	-1.46984	-1.45673	0.407557	-0.568524
ENSG00000099282	2.05227	-1.08796	0.107749	-0.0351485	-0.0185891	1.22331	-1.14969	-1.48882	-0.386506	0.41906	0.993114	-0.468575	-0.160215
ENSG00000099377	-0.206915	0.231887	-0.990656	-0.76164	0.629135	-0.133065	1.88333	-0.226094	1.53352	-1.20408	-1.01901	0.984947	-0.721365
ENSG00000099625	-0.0816462	-0.0994188	1.136	-1.26782	-0.1147	-0.324161	-1.16191	-0.620344	1.49385	1.04372	1.39258	0.00820128	-1.40435
ENSG00000099785	0.835566	-0.846923	-1.35724	0.369069	1.36007	1.18599	-0.538414	-1.23064	0.906831	0.704557	-0.81692	-1.12139	0.549447
ENSG00000099800	0.242989	0.268296	1.63421	0.941802	1.6132	-1.10123	-1.04969	-1.36777	-0.695228	-0.461959	-0.390264	0.734041	-0.368395
ENSG00000099812	-1.52263	0.94212	-1.12107	1.70346	-0.378451	-1.12761	0.0133153	-0.553162	-0.30784	1.06267	1.20254	-0.303565	0.390214
ENSG00000099849	-0.354321	-0.53629	-0.874962	0.691629	-0.0234627	-0.43772	-0.596812	-2.07684	0.729554	0.729375	1.96373	0.0381857	0.747938
ENSG00000099860	-0.500815	0.518316	-1.07856	1.5246	0.725149	-2.11949	-0.229736	-0.969607	0.195683	1.27201	-0.0658395	0.531471	0.196816
ENSG00000099864	-0.454469	0.196678	-1.06474	0.787731	-0.99614	1.59696	-0.214014	-1.26622	-0.0182267	1.0576	1.4187	0.230567	-1.27444
ENSG00000099899	0.507131	0.248663	0.767812	2.20922	-0.274959	0.49763	-0.177272	-1.22763	-0.626964	-0.396316	-1.846	0.571915	-0.253234
ENSG00000099937	0.722535	-0.251323	1.30606	-1.47352	0.805792	1.59119	-0.204821	-0.468144	-0.267057	-1.07935	-0.909352	-0.887548	1.11553
ENSG00000099953	1.25335	-0.677449	-1.41356	0.763601	-1.13288	0.320648	-0.522499	-0.666398	0.725602	1.36713	1.23092	-0.0785163	-1.16994
ENSG00000099998	-1.21071	-0.36164	-1.6247	-0.848559	0.457122	0.725037	0.387618	0.754652	2.12874	-0.476418	0.0201104	-0.619524	0.668279
ENSG00000100003	0.465065	-0.273102	-0.436707	-2.06428	0.877914	1.37951	-0.712479	1.2923	-0.361201	-0.402501	0.168694	-0.987031	1.05383
ENSG00000100027	-0.576898	-0.185708	0.293825	0.614268	-0.380842	1.83979	-1.19685	-0.90207	-1.6742	1.5424	0.193287	0.0165145	0.416488
ENSG00000100028	-1.08162	1.12318	1.73837	-0.532802	1.50645	-0.0310795	-0.339328	-0.131841	-1.34829	-1.15474	-0.37568	0.744163	-0.116771
ENSG00000100031	-0.342783	-1.00357	0.186913	1.44152	0.530012	-1.75039	-0.792238	-0.011223	0.305713	0.861202	1.28067	0.663339	-1.36916
ENSG00000100036	-0.602031	0.76996	1.59281	-1.53816	0.769383	0.873128	1.04082	0.699867	-1.25903	-0.609413	-0.611332	-0.916614	-0.209386
ENSG00000100065	-1.72132	1.03539	-1.58735	-0.0178093	-0.502691	-1.10543	1.44996	-0.176172	-0.024517	0.47064	0.791785	0.806204	0.58132
ENSG00000100100	0.131006	-0.692811	-0.979881	1.18939	-0.864418	-0.468352	-1.42339	-0.99064	0.600782	1.70995	1.29882	0.42145	0.0681032
ENSG00000100116	0.0798063	-0.661146	1.13462	0.496622	-0.72599	-0.934638	1.12814	-1.25105	1.3156	-0.396431	0.0214419	1.28832	-1.49529
ENSG00000100139	-1.83532	0.467623	-0.126014	-1.1439	-0.903153	0.168833	1.67735	1.40465	0.131862	-0.450511	-0.315167	1.0583	-0.134562
ENSG00000100154	0.616315	-0.86757	-0.719247	-0.703311	-1.76815	0.817639	0.937099	-1.03625	1.15999	-0.111894	1.16248	1.05259	-0.5397
ENSG00000100196	1.41705	-1.59241	-1.5709	0.162179	-1.03616	-0.18326	-0.12429	-0.131854	0.78817	1.303	1.21222	-0.16638	-0.0773693
ENSG00000100219	-0.910059	-0.513888	-0.857906	0.106594	-0.314529	0.00147383	1.04216	-1.80465	0.483019	1.46266	1.33254	-0.899656	0.872247
ENSG00000100234	-0.312592	-0.0481186	-1.09651	-0.153056	0.332047	1.02397	-0.988115	2.36089	-1.02156	0.107311	0.105741	-1.11701	0.807006
ENSG00000100242	-0.0188786	-0.494591	-2.23125	0.163466	-0.392138	0.334927	-1.53791	0.969778	0.410761	0.899998	0.946985	-0.178467	1.12733
ENSG00000100266	0.675606	-1.09196	-0.72826	-1.02792	1.28505	1.34493	-0.062004	1.00318	-0.866908	0.267454	-0.0640841	-1.63176	0.896671
ENSG00000100292	1.35887	-0.109508	-1.34267	-0.954323	-1.47979	-0.0305809	1.187	-0.0163795	1.10529	-0.566685	-0.309394	-0.292362	1.45053
ENSG00000100311	-0.223987	-0.132422	-1.59401	1.58919	-0.112411	-0.736715	-0.993358	-0.918331	-0.0926125	1.7621	1.13773	0.0504585	0.264369
ENSG00000100364	-1.03938	0.220841	-1.41902	1.54001	0.246364	-0.119841	1.26383	-1.33093	0.24802	0.0766978	1.50312	-0.656074	-0.533644
ENSG00000100393	-1.11266	-1.22436	-1.31575	-0.83711	-0.732257	-0.0287013	0.978562	0.792223	-0.066397	1.75508	0.00490369	0.774357	1.01211
ENSG00000100445	1.52948	0.484922	-0.0549095	1.01048	-0.650673	0.998388	1.09402	-1.30149	-0.47037	-1.41191	-1.23606	0.421166	-0.41304
ENSG00000100462	-0.822317	0.396918	0.887274	-0.436846	-0.574565	-0.493406	2.07464	0.277314	0.448951	-0.981182	-0.68974	1.29621	-1.38325
ENSG00000100478	1.18303	-0.470988	0.650854	-2.01194	1.04594	0.931977	0.212949	0.128296	-1.06208	-1.17349	-0.144922	1.09825	-0.387873
ENSG00000100479	-0.319476	0.139863	0.983922	-1.21788	1.99703	-0.0266724	1.38573	0.0946973	-0.297103	-1.56254	-0.612137	0.188763	-0.754205
ENSG00000100526	0.843546	-0.626054	0.56713	-0.667609	1.43858	0.826794	1.22483	-0.116474	-0.218767	-1.77687	-1.60804	-0.123738	0.23667
ENSG00000100578	-0.527424	0.331495	0.730485	-1.89633	0.724952	0.431952	1.09684	1.72861	0.244606	-0.39629	-1.28567	-0.524009	-0.659218
ENSG00000100591	0.492676	0.999055	0.593496	1.51386	-0.369602	-0.19205	0.697738	-1.36856	1.21642	-1.60688	-0.619637	-0.349553	-1.00697
ENSG00000100592	-0.0729675	-0.108213	0.138547	1.15479	-1.13337	0.135871	-1.59445	-0.633126	-0.896993	1.63341	1.62661	0.217258	-0.467369
ENSG00000100599	1.64011	-0.0604424	0.848731	0.826635	-1.40262	0.0581899	-0.95509	-0.127263	-0.62122	-1.18183	0.150638	1.60762	-0.783464
ENSG00000100600	0.617001	-0.352341	0.480132	0.936536	-1.02078	-1.27946	-0.205101	0.00742392	1.44006	-0.152416	0.576368	1.00741	-2.05483
ENSG00000100612	-0.39505	-0.151622	-1.25633	1.80037	-1.05414	0.143478	-0.916154	-0.201035	1.01743	1.00875	1.39787	-0.619569	-0.773999
ENSG00000100644	1.26247	-1.45287	1.28831	-0.523555	0.626997	1.19009	-1.564	0.644416	-0.931751	0.260968	0.0462827	-0.867122	0.0197663
ENSG00000100650	1.50021	-0.871028	1.37515	-0.649405	-0.351272	-1.16997	-0.682773	0.603325	0.307427	-0.317175	0.71386	1.10232	-1.56067
ENSG00000100714	-0.798837	0.223896	1.18421	-0.559599	1.29106	-0.738267	1.59035	0.444888	0.121733	-1.91424	-0.525283	0.41057	-0.730481
ENSG00000100749	0.427693	-0.0979344	1.93195	-0.575849	1.73841	-0.254801	0.017817	0.809566	-0.910196	-1.26174	-1.1542	-0.227737	-0.442981
ENSG00000100784	0.309536	0.549105	0.227881	-0.182491	0.676085	-1.45893	0.930849	1.64871	0.925152	-0.946867	-0.312004	-0.593618	-1.7734
ENSG00000100796	-0.0710758	1.10384	1.01886	0.808035	1.5233	-0.230379	-1.36194	0.918289	-0.895983	-1.53516	-0.879469	-0.227088	-0.171227
ENSG00000100934	0.918528	-0.189312	0.0635903	-2.0645	-0.632122	0.678164	1.09183	-0.210379	-1.71154	0.981908	0.286739	0.879825	-0.0927328
ENSG00000100938	0.839484	0.753441	-1.17084	1.04522	-1.3124	-0.977068	1.4447	0.459255	1.1849	-0.879881	-0.812281	0.090931	-0.66547
ENSG00000100941	-0.713528	1.11626	0.664847	-1.56478	-0.0371926	-1.17142	1.03323	0.721938	0.848421	-0.701111	-1.31486	1.20194	-0.0837376
ENSG00000100979	-0.0530038	-0.490533	-0.621713	-0.317949	-1.0642	0.0694834	1.96075	-0.861252	1.75562	-0.795001	-0.269957	1.21615	-0.528394
ENSG00000100994	0.612623	0.03455	-0.12871	-1.33853	0.492616	1.43886	-1.22388	1.86793	-0.632208	-0.0348434	0.146734	-1.43306	0.197923
ENSG00000100997	1.09175	-0.781285	-1.4735	1.32752	-0.284206	1.11227	-0.976212	-1.03764	0.128324	1.2303	0.208104	-1.0455	0.500079
ENSG00000101017	0.178201	-0.9192	0.441144	0.328954	-1.51254	-0.555052	1.26013	-0.0530246	1.86204	-0.83667	-0.968098	1.17123	-0.397108
ENSG00000101040	0.667108	0.0209751	-0.762737	-0.516665	-1.93931	-0.938213	1.2259	-0.231695	1.66067	0.368813	-0.713389	1.04523	0.113318
ENSG00000101057	0.671591	0.905599	-0.160904	-0.910999	0.768825	-0.216423	0.558364	0.862637	-0.364666	-1.81482	-1.79371	1.20468	0.28983
ENSG00000101104	-1.26752	0.095298	-0.79194	-1.70942	-0.343743	-0.242577	0.544209	-0.860055	1.11105	0.0869172	0.604662	1.09547	1.67765
ENSG00000101109	-1.58858	-0.0552133	0.835537	-1.30161	-0.234472	-0.818787	1.98796	0.825346	0.128476	0.25726	0.0205689	0.876681	-0.933177
ENSG00000101189	-0.0653538	-0.251794	0.0183281	-0.912374	-0.227048	-0.845512	2.04358	-0.102212	1.66774	-0.840058	-0.99409	1.1324	-0.623602
ENSG00000101210	-0.694327	1.21558	-0.743854	-0.730481	-1.0264	-0.747384	1.27936	-0.0711238	1.79359	-0.847337	0.800451	0.626834	-0.854914
ENSG00000101213	-1.07177	0.151145	-1.36279	-0.765663	0.713249	-0.967404	1.73089	-0.565226	1.86387	-0.0354484	0.380773	-0.00282189	-0.0688058
ENSG00000101265	1.62901	0.491669	-0.176039	0.591406	-1.8575	1.61636	-0.288359	0.245379	-0.638871	-1.07379	-0.804647	-0.237235	0.502612
ENSG00000101290	-1.10897	0.759265	-0.974977	-0.951573	-1.02421	-1.11571	1.36615	0.327032	1.78786	0.147098	0.32394	0.797642	-0.333539
ENSG00000101311	-0.70182	-0.368323	-0.179839	0.471212	0.229802	0.142275	-1.38593	1.99775	-1.43249	1.16452	0.577502	-1.05057	0.535907
ENSG00000101384	-0.154472	-1.36222	0.844291	-0.181941	0.738296	0.720038	-1.37	1.09818	-1.63886	0.537569	0.183549	-0.719182	1.30475
ENSG00000101412	-1.06307	0.559147	1.51535	-0.956513	2.29143	-0.290315	0.0584497	-0.786833	0.114242	-0.714313	-0.847194	0.324795	-0.20517
ENSG00000101417	-1.11698	-0.813066	-1.22077	-0.203597	-0.512998	-0.524342	0.667266	0.697073	2.3093	-0.149725	-0.387756	1.25882	-0.00322454
ENSG00000101439	0.295704	-0.712835	-0.879597	-0.292487	-0.182793	1.79799	-1.69408	0.881857	-0.280489	0.357661	0.610293	-1.18502	1.28379
ENSG00000101441	2.16435	-0.545625	0.11778	-0.460642	-0.0395355	0.941406	-2.13562	-0.014698	0.333949	0.449298	0.464491	-0.617952	-0.657201
ENSG00000101444	-0.411641	0.200238	0.113233	0.170777	-0.122964	-0.812719	2.01789	-1.04255	1.25072	-1.26277	-0.6072	1.31602	-0.809032
ENSG00000101457	-0.802223	-0.363677	1.03248	-1.38682	0.549196	-0.422005	1.27151	0.794647	1.28115	-0.915476	-1.10179	0.983258	-0.920234
ENSG00000101460	-0.842207	2.15983	0.786842	-0.619161	1.61263	-0.952958	0.00276171	-1.12966	-0.143252	0.0464015	-0.284838	0.197649	-0.834034
ENSG00000101493	0.797905	-1.16995	0.255448	0.0921646	-1.98516	-0.120152	-0.329698	-0.120164	0.886873	1.0633	1.30655	0.658672	-1.33578
ENSG00000101577	0.697269	-0.575572	-0.138586	-1.65679	-0.493018	1.19488	1.28115	0.951298	1.39125	-0.95657	-1.06148	-0.424234	-0.209598
ENSG00000101639	0.75073	-0.00309446	-0.742517	-0.0874792	-2.06178	0.186479	-0.818574	1.61915	1.63264	-0.615491	0.0447767	0.40049	-0.305328
ENSG00000101665	1.83717	-0.508684	-0.813897	0.311947	0.34001	-1.11991	-1.60826	-0.297764	-0.783864	1.18198	1.09324	-0.194756	0.562783
ENSG00000101751	0.762388	-0.185034	-0.764603	0.410985	-1.09895	-0.223657	1.47574	-1.53847	1.22523	0.224726	-0.524543	1.33749	-1.1013
ENSG00000101811	0.360066	-0.0559052	1.26799	0.864495	0.857511	0.99438	-1.03603	-1.62014	-1.66733	-0.048386	-0.135756	-0.685737	0.904842
ENSG00000101843	1.80164	-0.700617	0.0169442	0.265326	-0.230308	0.993514	-1.66364	-0.694104	-1.17802	0.352406	0.668855	-0.784492	1.1525
ENSG00000101849	-0.34543	0.703509	-2.51771	-0.681504	1.04293	0.135837	-0.506196	0.257658	-0.777727	1.06713	-0.0378607	0.703532	0.955845
ENSG00000101856	1.38861	-0.48969	0.450856	1.30393	0.439752	-0.706311	-1.7921	-0.513986	-1.62614	0.546832	0.516495	-0.225063	0.706817
ENSG00000101871	0.782517	-1.10592	0.120967	0.932644	-0.0440182	0.564462	-1.41788	-0.54858	-1.5638	1.51099	1.32	-0.388142	-0.163248
ENSG00000101901	0.355804	0.0990847	-0.590998	-0.843267	1.14853	0.322577	-0.385585	-1.67475	-1.16505	0.098608	1.78046	-0.445721	1.30031
ENSG00000101928	0.506888	0.0333751	1.72158	1.06511	-0.532187	-0.398799	-1.5386	-0.982977	-1.72275	0.553588	0.576366	0.399883	0.318519
ENSG00000101938	1.18803	-0.523884	-0.264128	0.73697	0.230187	0.884272	-1.66011	-1.36653	-1.21822	0.963438	1.33093	-0.234084	-0.0668762
ENSG00000101940	1.78729	-0.94552	-0.251108	0.559278	-0.0466349	1.02594	-0.855965	-1.33811	-0.855564	1.13522	1.05644	-0.555243	-0.716025
ENSG00000101945	1.14327	-0.155291	1.00276	0.283445	1.02485	0.776475	-1.25507	-0.622627	-2.32224	0.500607	-0.155963	-0.48084	0.260627
ENSG00000101955	-0.284772	-1.2301	0.596487	-0.105218	-0.416627	2.07715	-0.252232	-0.0664845	-1.6272	1.0096	-0.198192	-0.660218	1.1578
ENSG00000101972	2.19056	-0.0415281	-0.75963	0.0100403	0.657981	0.947131	-0.564851	0.567828	-1.38721	0.21142	-1.27435	-0.950531	0.39315
ENSG00000101974	1.57613	-0.898377	-0.738505	-0.0520044	1.47558	-1.12389	-1.04773	-0.365447	-0.716704	0.541446	1.38842	0.594389	-0.633302
ENSG00000101986	1.08372	0.378193	-0.682416	0.719575	-0.158307	0.537197	-1.62673	-1.91011	-0.672701	1.01426	0.96087	-0.37972	0.736172
ENSG00000101997	1.59251	-0.584498	-0.464944	0.771479	-0.148964	0.639757	-0.983991	-1.61747	-0.144353	1.41512	1.04878	-0.836674	-0.686754
ENSG00000102007	0.180662	-1.32965	0.207113	1.08939	0.440346	0.607301	-1.13439	-1.37142	-0.444581	1.50577	1.40444	-0.837235	-0.31775
ENSG00000102024	-0.436264	-0.888498	1.30688	0.232364	0.758508	-1.14404	-1.55699	1.19976	-0.920077	1.07647	0.989703	-0.718053	0.100238
ENSG00000102030	1.24975	-0.573094	1.95062	1.56053	0.560731	-0.354452	-0.886345	-0.575615	-0.841337	-0.856896	-0.150834	-0.180164	-0.902888
ENSG00000102034	0.775687	-0.609762	-0.489086	0.67438	0.983233	-0.8165	-1.07837	-1.26279	-1.44596	0.925838	1.15885	-0.0966503	1.28114
ENSG00000102054	0.997748	0.0104388	0.807097	0.378048	0.81372	1.09153	-1.67341	-0.35802	-2.13618	0.151442	0.615305	-0.680354	-0.0173571
ENSG00000102081	0.398614	1.71955	0.540298	0.125285	1.22018	-0.613982	-0.97308	-0.710833	-2.12545	0.40731	0.485812	-0.573748	0.100051
ENSG00000102096	1.02278	0.618188	-1.32655	1.08657	-0.655927	1.30609	-0.899528	-1.27584	0.0320067	0.569922	0.943469	-1.35576	-0.0654258
ENSG00000102100	1.14687	0.0420176	-0.753207	0.974863	-0.430384	0.46382	-1.7223	-0.878402	-1.35694	1.10154	1.38268	0.188002	-0.158547
ENSG00000102109	0.478703	0.0571068	-1.40323	0.793164	-1.5963	1.53826	-0.982164	-0.799591	-0.438168	0.243823	0.918723	-0.0562515	1.24593
ENSG00000102119	0.918379	-0.77612	1.03221	0.432809	0.0927398	1.29381	-0.515108	-2.09922	-1.27314	0.244237	0.797599	0.482303	-0.6305
ENSG00000102144	1.33712	-0.733453	-1.24292	1.12208	-0.882175	-0.240925	-0.91262	-0.418341	-0.207917	1.43183	1.47096	-0.865395	0.141751
ENSG00000102158	1.52583	-1.36193	-0.44891	0.207726	-0.102752	0.565999	-1.13794	-1.26129	-0.738069	1.38619	1.08025	-0.441446	0.726346
ENSG00000102178	0.829807	-0.948561	0.69318	0.970749	0.133188	-0.573676	-1.51928	-1.73381	-0.412909	0.550766	1.47248	-0.251006	0.789063
ENSG00000102181	2.12415	-0.932919	-0.903086	0.688485	0.112089	-0.0558288	-1.18959	-1.16392	-0.406256	0.717892	1.34285	-0.127076	-0.206792
ENSG00000102218	1.1281	-0.749532	0.566892	0.322164	0.083147	1.26852	-1.25579	-0.594177	-1.87373	0.489135	1.02067	-1.01519	0.6098
ENSG00000102221	-0.233375	0.0118183	-0.312916	0.992246	0.288779	0.920636	-0.848592	-1.64349	-1.22838	1.50011	1.36944	-0.92922	0.112952
ENSG00000102225	1.43959	-1.05973	-0.526506	0.458055	0.0565044	0.811581	-1.68325	-0.70512	-1.06855	0.659572	0.875824	-0.552552	1.29459
ENSG00000102226	2.20516	-0.77329	-0.324651	0.905509	-0.821096	0.520155	-0.673882	-1.67357	-0.59371	0.779282	0.652109	-0.0346328	-0.167376
ENSG00000102241	0.903322	-0.868635	0.974985	0.968094	0.665716	-0.380763	-1.88702	-0.480389	-1.55505	0.996066	0.77257	-0.327214	0.218313
ENSG00000102265	0.227979	-0.831473	-0.58017	0.757733	-0.544437	1.85905	-1.21962	0.313117	-1.45592	0.596782	0.786555	-0.931861	1.02227
ENSG00000102271	1.23553	-1.16707	-0.478697	-0.187006	1.02863	1.54463	-1.13813	-1.42062	-0.344579	0.716038	0.505465	-0.908545	0.614362
ENSG00000102302	0.818096	-0.631851	-0.37416	0.808015	0.400886	0.831348	-1.1787	-1.49871	-1.68349	0.833961	1.0871	-0.325639	0.913141
ENSG00000102312	0.208803	0.443785	-1.47227	1.35655	0.326193	-0.555153	-0.785692	0.0806128	-0.0175636	1.72985	0.957864	-0.804971	-1.46802
ENSG00000102316	1.49656	-1.0115	-0.247321	0.733698	-0.575424	0.909962	-1.96428	-1.01216	-0.260716	0.930124	0.95716	-0.328404	0.3723
ENSG00000102317	1.52394	0.120011	0.876575	-0.00402966	0.159224	0.0673077	-0.933184	-0.835833	-1.66316	1.29504	1.13362	-0.705092	-1.03441
ENSG00000102349	1.24406	-0.781723	-0.396593	0.966375	-0.498615	0.0376153	-1.43011	-1.16113	-1.01872	1.84027	0.729837	0.0934916	0.375236
ENSG00000102359	1.53791	-1.80293	-0.129052	-0.131463	-0.190277	0.802072	-0.40606	-1.01833	-1.30655	1.08743	0.575831	-0.128231	1.10965
ENSG00000102362	0.18576	-0.677235	0.00664449	-0.0416392	1.32763	1.20589	-0.835912	-0.181209	-1.46514	0.132018	0.167445	-1.54754	1.72329
ENSG00000102384	0.340051	-0.903403	0.723907	-0.470614	1.5056	1.08538	-0.975783	-0.340047	-1.99899	-0.0924619	0.0761823	-0.264944	1.31512
ENSG00000102393	1.02131	-0.614381	0.480047	1.33864	1.23453	0.557916	-0.920689	-1.1096	-1.81956	0.434104	-0.165808	-0.932691	0.496182
ENSG00000102401	0.83197	-0.445634	-0.590206	1.10315	-0.574526	0.472825	-1.29767	-1.69092	-0.79759	1.32053	1.37098	-0.119286	0.41638
ENSG00000102452	1.06106	-0.262516	-0.651504	-1.17545	-0.461908	-0.448866	0.965657	1.84686	0.778742	-1.44092	-0.79747	0.905673	-0.319361
ENSG00000102531	-1.35347	0.228784	-0.0461498	-1.08594	-0.472904	-1.01127	1.74582	1.70969	0.946417	0.00336739	-0.81535	0.344963	-0.193962
ENSG00000102554	-1.40092	0.750833	-0.145354	0.814484	-0.786309	-1.69352	-0.570834	0.311517	-0.92528	1.61936	0.635677	0.819514	0.570826
ENSG00000102580	1.11316	-0.856786	-2.39679	-0.619272	-0.566964	0.0322969	0.913046	0.813104	0.426116	0.805065	-0.61941	0.0250824	0.931354
ENSG00000102781	0.592163	-0.45662	0.533758	-1.70499	0.513033	-0.274323	-0.851029	1.53954	-0.559173	1.38242	0.825255	-0.167777	-1.37227
ENSG00000102786	-0.147896	-0.878498	1.39463	-1.90352	0.108362	-0.35166	0.840898	0.741195	-0.0416419	-1.55756	1.08645	0.794232	-0.0849891
ENSG00000102804	1.40652	-1.18166	-0.1722	0.063654	0.141242	0.187484	-1.90244	1.48857	-0.661082	0.518045	1.18937	-0.560758	-0.516738
ENSG00000102805	0.376791	-0.722968	0.568997	1.91446	0.537563	-0.767496	-0.939278	-1.48891	-0.690045	1.58497	0.242534	-0.565291	-0.051332
ENSG00000102854	-0.310443	0.418845	-1.53205	0.248176	-1.48976	-0.111281	-0.750028	0.636998	1.39465	1.58872	1.0155	-0.597903	-0.511422
ENSG00000102901	-1.12772	-0.555115	-0.743727	0.827654	1.04444	0.51894	-1.70416	1.33028	0.811697	0.519303	0.791136	-1.1082	-0.604522
ENSG00000102908	-0.162314	0.772171	-1.49999	-0.306212	-0.309855	1.36819	0.34924	-0.603118	-0.649828	0.975301	-1.78462	1.31824	0.532793
ENSG00000102934	-2.11547	-0.0102916	-1.25713	0.546307	-0.30737	-0.514318	0.757353	-0.133026	1.28075	0.35445	1.69683	-0.20377	-0.0943048
ENSG00000102996	-0.92402	0.0214594	-0.302651	1.07329	-0.0512054	-0.120602	-1.45134	-0.605754	-0.612813	1.10252	2.36902	-0.454345	-0.0435618
ENSG00000103066	-0.0926277	-0.535314	-1.80079	1.15049	-0.649817	0.527835	-0.546985	-1.02854	1.41663	1.14966	1.06986	-0.771345	0.110941
ENSG00000103067	-1.67698	1.02448	-0.0101238	0.161596	-0.875177	-1.61214	0.107639	-0.401411	-0.209741	-0.0450241	1.55384	0.719779	1.26325
ENSG00000103187	2.22114	-0.655214	0.361432	0.450028	0.827402	0.350036	-0.693796	-0.55963	-1.4322	-1.39865	-0.455274	0.45446	0.530259
ENSG00000103194	1.88553	-0.473074	0.193663	0.121169	0.0743297	0.105399	1.29508	-0.943446	0.104371	-1.33502	-1.20194	1.16676	-0.992822
ENSG00000103197	-1.65409	0.256278	0.00885379	-1.5025	0.368048	0.572332	-0.291517	0.416895	-1.23236	1.82449	1.14964	0.194053	-0.110124
ENSG00000103202	0.0157944	1.31475	-0.0238018	-0.485621	-0.884447	-0.860976	0.751936	-0.800228	1.4745	-1.29121	-0.680619	1.7149	-0.244971
ENSG00000103227	0.661273	-1.00451	-1.91406	-0.109966	-0.458956	0.821538	-0.08989	-0.607362	1.74299	1.05453	0.673212	-0.982986	0.214193
ENSG00000103253	-0.955502	0.734709	-1.14016	0.792156	-0.985196	0.0783732	-0.139327	-0.2176	1.90063	-1.03622	-0.823823	1.44636	0.3456
ENSG00000103257	-0.954147	0.628718	-0.456476	-0.013404	-0.109887	-1.77627	0.939704	1.10048	-0.806446	-1.05023	-0.128405	1.2596	1.36676
ENSG00000103264	1.19134	0.58813	0.130525	-1.75004	-0.781146	0.425778	1.41571	-1.11158	0.216451	-0.578523	0.302874	1.12617	-1.1757
ENSG00000103356	1.0468	-1.03422	-0.0616194	-1.90275	0.778323	0.178347	1.58747	-0.577018	-0.997058	1.05704	-0.565167	0.535515	-0.0456698
ENSG00000103381	0.334481	-0.446473	-2.17382	1.18799	0.341209	-0.360868	-1.27585	1.09115	-0.756345	1.14222	0.499581	0.578351	-0.161621
ENSG00000103404	-1.22751	-1.09975	0.41588	-0.259772	-0.837535	-1.12596	1.60432	0.2308	0.599051	1.79826	-0.769078	0.198548	0.472745
ENSG00000103490	0.0427161	-0.329879	1.14068	1.05005	0.404611	1.59753	-1.31614	-1.02821	-0.862579	-1.35213	0.278115	-0.606209	0.981438
ENSG00000103642	-0.0358707	-0.303282	0.799257	1.41787	-1.71073	-1.18586	1.04716	-0.952792	0.575665	0.106493	0.0331684	1.23466	-1.02574
ENSG00000103742	-0.0196496	1.50474	-0.387794	-0.345548	-1.02195	-1.89723	-0.431295	0.349435	-0.581263	1.02667	-0.35499	1.65621	0.502663
ENSG00000103811	-1.17025	-0.591838	-1.06706	2.16503	-0.783544	0.403639	-0.563563	0.0311308	0.0673427	0.793382	1.31939	0.331359	-0.935019
ENSG00000103852	1.03401	0.302672	0.627146	-1.05484	-0.653369	-0.32888	-1.24024	2.30619	-0.418293	-1.09691	0.47047	0.438688	-0.38664
ENSG00000103855	1.50015	-0.543487	-1.18523	0.402795	-0.297973	0.38961	-1.88161	0.168717	-0.477205	0.905241	0.0926902	-0.67545	1.60176
ENSG00000103888	-0.730591	-0.547156	-1.01092	0.6918	-0.954695	0.705032	0.809593	-0.0829478	-0.750262	-0.526974	2.40536	-0.700205	0.691964
ENSG00000103995	-1.30291	0.250428	0.868788	-1.70413	0.993729	-0.276353	1.1392	0.970636	-0.799826	0.116317	-1.07434	-0.343992	1.16245
ENSG00000104081	-0.541465	-0.293612	-0.865541	0.798384	-0.70653	0.123283	-1.31729	1.11823	-0.171888	2.22041	0.892761	-0.322229	-0.934513
ENSG00000104205	-0.669032	0.603801	-1.58667	0.993115	1.42972	-0.911686	-0.766819	0.316665	0.301623	1.13166	-0.580016	-1.22159	0.959229
ENSG00000104218	1.0711	1.29071	-0.749446	1.11424	0.193174	-0.712961	0.80898	0.736082	-0.326925	-2.15031	-0.600202	-0.739298	0.0648642
ENSG00000104219	1.20145	-0.609075	-1.84227	0.678652	-1.30304	0.491921	-0.671608	-0.441729	-0.254228	-0.194967	0.948453	0.385917	1.61053
ENSG00000104361	0.529322	1.70455	-0.505457	-0.188707	-2.0532	-0.63588	0.49376	0.796526	1.03182	-0.530213	0.329691	0.254816	-1.22703
ENSG00000104365	0.128045	-1.53746	-1.40601	0.378876	0.300001	0.297855	-1.59791	1.07251	0.334768	0.24472	0.718925	-0.553536	1.61922
ENSG00000104368	-0.371133	-0.371157	-1.61139	0.283167	-0.00663197	0.651378	-0.86409	-0.494753	-0.971538	1.03464	1.91628	-0.49774	1.30296
ENSG00000104381	0.765198	-0.12591	-2.02495	0.70888	0.250953	-0.422892	-0.695158	1.38898	-0.0217862	0.352747	1.57538	-0.896845	-0.854596
ENSG00000104408	0.542258	0.368098	-0.237407	-0.647371	-1.45695	-0.822354	1.87849	0.782433	1.22393	0.151801	-1.191	0.42528	-1.01722
ENSG00000104419	1.16711	-0.439385	-1.35448	0.145882	-1.77868	-0.804115	0.227815	0.813106	1.31457	1.01092	0.777625	-0.288007	-0.792369
ENSG00000104472	-0.409049	0.00925552	1.50138	-1.29199	0.341259	1.14146	1.16906	0.296429	0.714503	-1.13869	-1.3102	0.191072	-1.2145
ENSG00000104490	0.821271	-0.83562	-0.647478	-1.27983	1.15215	1.96865	-1.00938	0.194318	0.471817	-0.735681	0.148892	-0.988669	0.73956
ENSG00000104524	0.734157	-0.690362	0.955016	-1.23532	-0.159989	0.502976	1.57509	0.0554855	0.557598	-0.650814	-1.41311	1.11463	-1.34536
ENSG00000104549	-0.605318	0.518931	0.830005	-1.18171	-0.441661	-1.20393	1.0616	0.794517	0.573829	-1.53796	-0.874759	1.40825	0.658202
ENSG00000104626	0.681913	-1.07943	-0.456949	0.622124	-0.305616	1.13563	0.595044	-0.47988	-0.259123	-1.27352	-1.43519	0.257079	1.99792
ENSG00000104635	0.726255	0.790461	-2.26018	0.218223	-1.36288	0.401758	1.42487	0.890791	0.108712	-0.696002	-0.55134	0.17698	0.132347
ENSG00000104691	0.275731	0.130351	-1.15231	-0.549021	-1.58453	1.0799	1.15416	-0.0509148	-0.0337494	-1.343	-0.449728	1.06656	1.45656
ENSG00000104723	0.276912	0.82028	0.888882	0.116251	-1.61552	0.341964	-0.38165	0.888297	-1.27883	-0.107315	-1.02495	-0.786792	1.86247
ENSG00000104728	0.658392	-0.431245	-0.593946	-0.484948	-2.26256	0.917602	0.127712	-0.53724	-0.585342	0.66916	0.446216	0.206922	1.86927
ENSG00000104738	-0.513472	0.588235	-0.431025	-0.231472	1.91767	-0.815657	-0.154402	1.51014	-0.864437	-1.19464	-1.15529	0.458739	0.885601
ENSG00000104774	-0.41294	-0.553745	-1.21263	0.408689	-1.68497	1.37157	-0.923563	1.57582	0.0257132	0.262916	0.22548	-0.343416	1.26107
ENSG00000104805	1.54733	-0.884185	-2.40517	0.139638	-0.647004	0.763272	-0.44946	0.613763	1.0968	0.139904	0.365117	-0.289467	0.00945677
ENSG00000104823	1.11589	-0.283609	-1.93059	0.403921	-0.099954	-0.296932	0.742045	-0.415827	1.9463	-0.638574	-0.945118	0.830604	-0.428157
ENSG00000104856	0.982517	-1.26376	-0.928183	0.371821	-0.138942	-0.0807558	-0.556171	-1.76013	-0.0938305	-0.0938538	0.789355	0.875038	1.89689
ENSG00000104859	0.49518	0.46057	1.46434	-0.636747	-0.558771	0.211694	-0.512713	-0.610464	0.587196	0.0271612	0.310897	1.22357	-2.46192
ENSG00000104880	-0.802527	-0.579543	-0.307547	1.94398	0.338013	-1.93681	0.0326294	-0.931567	-0.193395	0.772908	1.18175	0.604738	-0.122622
ENSG00000104899	-1.03329	1.44772	-0.764551	0.723696	1.66191	0.207227	-1.62699	0.105386	-0.588537	1.00353	-0.533549	-0.773195	0.170644
ENSG00000104904	-1.80691	-0.650646	0.315414	0.597214	1.04519	0.818381	-2.11032	-0.285278	0.528093	0.669914	-0.0979458	0.0736211	0.903269
ENSG00000104915	-0.727842	1.02022	1.07306	0.732194	1.55951	0.963661	-1.49236	-0.821265	-0.00484409	-0.790384	-0.924387	0.349524	-0.93708
ENSG00000104983	0.381693	0.794917	-1.00883	-1.27622	-0.762376	-1.36088	1.05803	-0.366145	1.14609	-0.564779	-0.463923	1.44299	0.979439
ENSG00000104998	-1.15814	0.107359	-0.00992851	-0.595842	-1.00794	0.499858	1.47651	0.936421	1.33644	-1.84614	-0.565091	0.652125	0.174368
ENSG00000105011	-0.810332	0.365423	0.361538	-0.671077	2.41329	0.151144	-0.658463	0.781631	-1.08534	-0.584052	-1.02236	-0.286054	1.04466
ENSG00000105048	0.269531	0.69846	-1.77328	-0.373201	-0.854322	-0.820852	1.03678	0.348664	1.99325	-0.0903693	-0.474408	0.841008	-0.801261
ENSG00000105127	0.553808	1.14866	1.70321	-0.38286	0.469763	-0.000149701	-1.40217	-0.482527	-2.18246	0.169786	0.038627	0.0311198	0.335205
ENSG00000105176	0.333088	-1.90159	-0.781238	0.267926	-0.625692	-0.770383	2.03995	0.231394	0.677198	-0.88045	0.426334	0.987626	-0.00417232
ENSG00000105185	-0.877108	1.40561	1.11229	0.214047	1.46438	0.155037	0.463167	-0.800523	-0.943529	-1.99126	-0.228615	0.154928	-0.12842
ENSG00000105202	0.659011	0.823885	-0.56302	0.475562	-0.860984	-1.19029	1.47279	0.414201	0.555689	-1.80699	-0.583838	1.2368	-0.632819
ENSG00000105204	0.923013	-0.368096	-1.17426	-0.224214	0.444127	0.430817	-1.14372	-1.44246	1.21655	1.40387	0.903582	0.248464	-1.21766
ENSG00000105221	-0.0740281	1.6895	-1.68793	0.366445	1.17151	-1.36892	0.965067	-0.827561	0.678668	0.25038	-0.422619	-0.769032	0.0285233
ENSG00000105223	1.02533	-0.325932	-1.87637	0.935695	-1.09835	1.12233	-1.29014	-0.74695	0.665613	0.699817	0.75881	-0.281888	0.412029
ENSG00000105329	-0.12755	-0.385879	-1.77428	0.154943	-1.41663	-0.316383	1.09901	0.401695	1.75559	0.358279	0.634742	0.674185	-1.05772
ENSG00000105339	-2.08201	0.756783	-0.610301	-0.365439	0.741069	-1.55875	-0.170715	0.64782	1.4448	0.71645	-0.250938	0.70307	0.0281636
ENSG00000105355	-0.249038	-1.05668	-0.444776	1.03523	1.83619	0.157675	-1.52711	0.0108322	-0.672947	1.19264	0.852545	-1.10466	-0.0299025
ENSG00000105371	-1.22566	-0.697882	0.267077	-0.677431	-0.261837	0.527269	1.20542	0.721038	1.75528	-1.50136	-1.13624	0.440639	0.583677
ENSG00000105373	0.258477	0.639362	-1.16624	0.724396	-1.61198	-0.59965	0.681447	0.274633	2.28822	-0.869715	-0.256163	-0.0867598	-0.276026
ENSG00000105376	-1.01034	0.45908	0.132663	-1.04271	-0.75094	-1.09365	0.507635	2.29263	1.19804	-0.319544	0.608006	-0.518939	-0.461936
ENSG00000105397	-0.294401	1.38016	-1.20986	-0.963283	1.77971	-0.345682	-1.3067	-0.0798827	1.05727	0.22097	-0.977118	0.0364064	0.702397
ENSG00000105404	1.33344	-1.01402	-1.14012	0.820914	-1.0808	0.590075	-0.779131	-0.607968	1.46666	0.841847	0.892237	-0.348775	-0.974363
ENSG00000105443	-0.827163	2.03034	-0.792957	-0.531036	0.430243	-0.378114	-1.78677	0.844818	-0.687338	0.7398	-0.0151232	-0.0400366	1.01334
ENSG00000105464	0.578029	0.992525	-1.57874	1.08057	-1.20077	-0.273104	-0.513905	-1.31656	0.252167	-0.527998	1.35166	-0.00037692	1.1565
ENSG00000105483	0.0823101	-0.309614	2.21112	-0.954692	1.14077	0.54835	-0.101155	-0.545713	0.0973902	-1.9597	-0.531774	0.19323	0.12948
ENSG00000105486	-0.695922	0.846359	0.229324	-1.42274	0.262748	-0.802801	1.42706	1.65759	-1.02536	-0.455326	-0.938329	1.03533	-0.11794
ENSG00000105514	0.545225	-0.484124	-0.784379	-0.820691	1.48824	0.153866	1.75013	-1.22958	0.999965	-0.570191	0.407663	-0.089771	-1.36636
ENSG00000105520	2.28991	-0.550103	-1.19032	-0.0407757	-0.316532	0.251324	0.649929	-1.46239	0.750285	0.437807	0.0942017	0.295085	-1.20843
ENSG00000105559	2.66655	-0.7477	0.4894	0.00408897	-0.703323	0.393334	-0.829614	-1.25986	-0.696825	-0.106868	0.788278	0.155713	-0.153171
ENSG00000105607	0.535357	-1.21531	0.430774	0.220683	0.1052	-0.106532	0.995426	-1.08096	1.64156	-1.54576	-0.921769	1.32025	-0.378933
ENSG00000105655	-0.836211	0.942271	0.454582	-0.174117	-1.75962	0.712013	-0.234098	0.46633	-0.264984	-1.3198	-0.754281	1.17337	1.59455
ENSG00000105699	-0.883754	0.264316	-0.632739	1.48135	-0.338048	-0.57813	-0.802886	-0.490722	-1.14753	0.320582	2.26947	-0.233736	0.771824
ENSG00000105767	0.709721	0.0726088	-0.821853	1.93757	-0.705373	-0.879148	-1.66814	-0.931665	0.52584	0.959502	0.916888	0.160758	-0.276716
ENSG00000105793	0.958644	-0.0703753	0.240986	0.331976	-0.0285272	0.703727	-1.78876	0.304311	0.770447	-0.668327	-0.36601	-1.90722	1.51913
ENSG00000105808	1.65459	0.720329	-1.89803	0.251554	-0.724709	-0.839966	-0.145291	0.31185	-1.10912	-0.551758	0.576121	1.2791	0.475324
ENSG00000105810	-1.78531	0.479973	-0.989143	-0.266035	-0.157431	-1.09201	0.6292	1.67036	-0.706622	-0.274144	0.273823	1.00353	1.21381
ENSG00000105825	-0.252961	0.172452	1.46113	0.118456	0.353527	1.33244	1.24882	0.132629	-1.45294	-1.53569	-0.528365	-1.22495	0.175446
ENSG00000105855	0.372156	-1.33695	-1.70868	0.41871	-0.34825	-0.0317198	-0.756006	0.458394	0.565663	2.23529	-0.0920889	-0.490445	0.713931
ENSG00000105856	0.945341	-0.871856	-1.39338	-0.114935	-0.621468	1.17214	-1.09934	0.570497	-0.362003	1.63713	1.24213	-0.810522	-0.293728
ENSG00000105865	0.524855	-1.07505	-1.51002	-0.111597	-0.589863	1.31598	0.924292	-0.634145	1.48561	0.368179	-1.31839	-0.267404	0.887548
ENSG00000105866	-0.354135	-0.613874	-1.77938	-1.22789	-0.189814	0.769243	1.35797	0.562813	1.32887	0.280309	-0.470218	1.1461	-0.809999
ENSG00000105875	-0.666018	-0.77338	1.9573	-1.44917	0.84249	-0.358363	1.0237	-0.635211	0.341531	-1.45188	0.209841	0.546214	0.412944
ENSG00000105877	1.04703	-0.361649	-2.42162	0.0857177	-0.986276	-0.907232	0.506949	0.455451	1.23431	0.832418	0.442943	0.372026	-0.300064
ENSG00000105894	0.456415	-1.68434	-1.04787	0.841554	0.896489	0.21442	-0.934608	1.1834	0.290785	0.211272	-1.33785	-0.464461	1.3748
ENSG00000105948	-1.42063	0.0587586	-0.830435	0.589225	-0.349867	0.570619	1.9804	-0.0932338	1.55417	-1.00751	-1.05249	-0.110378	0.111368
ENSG00000105953	-0.073483	-0.361627	-0.909556	-1.14027	0.793671	0.416864	2.02435	0.490203	1.45834	-0.814146	-1.26858	-0.253751	-0.362011
ENSG00000105968	-0.0787923	-0.54033	-1.05377	-1.00127	1.12467	0.189375	1.49421	0.406529	0.753454	-1.02212	-1.61294	0.0471822	1.2938
ENSG00000105971	-1.38349	-0.027806	-1.30245	0.356506	0.289975	-0.71933	-0.366648	1.61335	-0.76688	0.867925	0.725848	-0.826804	1.53981
ENSG00000106003	-0.905846	-0.236013	-1.45695	1.02888	-0.763769	1.20959	-1.08047	-0.759082	0.461355	1.68507	0.537082	-0.481348	0.761507
ENSG00000106034	-1.11258	0.519234	-0.311263	0.0842176	0.768374	-1.0502	1.75271	-1.36114	0.872573	-0.331403	-1.19679	1.19972	0.166551
ENSG00000106066	-0.441158	-0.153058	-0.856239	-0.616693	0.217731	0.432951	1.98682	-0.141766	2.00495	-0.903954	-0.463839	0.117531	-1.18328
ENSG00000106069	-1.02711	-0.966277	1.08587	-0.835499	0.881354	1.749	0.386701	1.07125	0.684756	-0.603641	-0.466807	-1.10249	-0.857105
ENSG00000106070	1.42266	-1.19532	-2.03891	0.116216	-0.080995	-0.31706	0.946877	-0.469791	0.943102	1.18113	0.515218	-0.313002	-0.71013
ENSG00000106078	-0.613034	-0.873679	-1.24491	0.138461	-0.757765	-0.0683059	1.81929	-0.0892883	2.03802	0.629032	-0.00124378	-0.917928	-0.0586424
ENSG00000106258	0.920159	1.29943	-1.4683	-1.14389	0.0313318	0.124975	0.831087	0.980245	1.00807	-0.37505	-1.10221	-1.37422	0.268375
ENSG00000106266	-1.50285	0.822069	-1.50666	-0.0296769	-0.144518	-1.0159	1.53891	0.336024	0.809238	0.264928	-0.271325	-0.703009	1.40276
ENSG00000106327	0.943446	1.91479	0.103518	-1.2071	0.896765	-1.45872	-0.896221	-0.98443	0.192027	0.909177	-0.575195	-0.0977367	0.259678
ENSG00000106366	0.579854	-0.27557	-1.71115	-0.311826	-1.64135	0.28605	1.2968	-0.439408	0.789096	-0.320967	-0.434746	0.537522	1.6457
ENSG00000106460	0.855362	-1.39436	-1.76126	0.873775	0.173369	0.0848002	1.56467	0.721049	0.738426	0.135408	-0.500744	-0.231377	-1.25911
ENSG00000106484	0.122844	0.556266	-1.51708	0.402475	-1.38095	-0.539372	1.40761	-0.709868	1.82111	-0.987245	0.190209	0.332527	0.301479
ENSG00000106524	-0.0705332	-0.799563	-1.57936	-0.768121	-0.755886	0.602164	0.501839	0.499966	0.906471	2.04837	0.848719	-0.903394	-0.530666
ENSG00000106537	0.315668	-2.5318	1.32934	0.0166891	0.200999	0.930387	-0.326407	-0.348685	0.800785	0.886161	0.175788	-0.926529	-0.5224
ENSG00000106541	1.11901	-1.49774	-0.276337	-0.0639198	-0.699688	0.856244	-0.704401	-1.47708	1.44805	0.646359	1.27828	-0.612013	-0.016757
ENSG00000106546	-0.677338	-1.56902	-1.87237	-0.0417695	-0.513345	0.253513	1.42105	0.385243	1.23557	1.05781	0.521893	-0.363343	0.162116
ENSG00000106628	-0.352727	0.055796	-0.183844	0.0577455	0.725792	-0.757135	1.97284	-0.625751	1.46173	-1.23618	-1.46638	0.710711	-0.362589
ENSG00000106688	0.486619	0.612652	-0.393549	-0.701302	-0.424676	0.842958	-1.75606	2.08261	-0.960958	0.417404	-0.109204	-0.859102	0.762616
ENSG00000106701	-1.18344	-0.244468	0.921078	0.0822435	0.690887	-0.328841	-0.83018	-0.325039	-1.25169	1.41693	0.543175	-1.21248	1.72183
ENSG00000106714	0.158628	-0.384222	-1.38714	-0.266572	-0.262901	1.38049	-1.22249	0.8232	-0.835881	0.42114	0.692009	-0.961613	1.84536
ENSG00000106771	-1.31387	0.988804	-0.524231	-0.460032	1.29559	-0.538595	-0.637132	2.10837	-0.937365	0.517461	0.220997	-0.877362	0.157367
ENSG00000106780	-1.71173	-0.655887	-0.35546	0.566075	0.866943	0.882234	-0.669878	-0.51386	-0.675225	0.959468	1.44703	-1.18119	1.04148
ENSG00000106785	-0.52106	0.506828	1.39574	-0.615196	0.615989	0.0176151	0.871958	-0.321492	-1.35721	-1.98688	-0.191223	1.43253	0.152393
ENSG00000106799	0.0895014	-0.296045	-0.915742	-1.18733	1.47617	0.110631	-1.1431	1.46231	-0.804721	1.55734	0.660096	-0.473476	-0.535634
ENSG00000106853	0.658201	0.534287	1.18866	0.0311851	0.90728	0.560997	-2.22741	0.986267	-1.21679	-0.4683	-0.454256	-0.868207	0.368084
ENSG00000106868	-0.8596	-0.926562	0.425182	-0.360252	-0.0856073	1.2891	0.855348	-2.20843	0.292544	-0.412401	0.733666	-0.155763	1.41277
ENSG00000106927	0.912412	1.68518	0.937436	-1.69322	0.455525	-0.645119	-0.825028	1.18031	0.121057	-0.160961	-1.04258	-0.868124	-0.0568836
ENSG00000106976	-1.81342	1.63423	1.43317	-1.03692	-0.421238	-0.924415	0.45863	0.774899	0.764327	-0.496632	-0.422766	0.195352	-0.145224
ENSG00000106991	0.482677	-0.108154	0.916314	1.14346	0.0204165	0.884335	-1.40957	-1.22583	-1.46875	-0.993315	1.19173	-0.269591	0.83628
ENSG00000106992	-0.476044	-0.0647379	0.278573	0.936272	1.25588	1.58312	-0.968704	-0.0976901	-1.80367	-0.488994	-1.01876	-0.23074	1.09549
ENSG00000107020	-0.618657	0.715271	1.85708	-0.497111	-0.103833	-0.99526	1.23102	-0.39416	0.889591	-1.47354	-1.10615	0.710776	-0.215029
ENSG00000107021	-1.2303	-0.244817	-0.186164	0.653721	1.11329	0.73281	-1.61722	0.597416	-1.53036	0.225891	0.998372	-0.680223	1.16758
ENSG00000107104	-0.70277	-0.61292	0.768446	1.18623	-0.0384506	0.536324	-1.32638	-0.526053	-1.29568	0.789039	0.137713	-0.854038	1.93854
ENSG00000107140	-0.479861	0.946105	1.35288	-0.425472	-0.478219	1.69533	-1.69224	-1.08856	0.11496	1.06804	0.0263372	-0.426954	-0.612336
ENSG00000107159	2.20123	0.646444	-1.36365	0.931089	-1.24678	-0.242181	-0.293905	-0.808871	0.193944	0.0210515	0.98825	-0.273712	-0.752908
ENSG00000107186	-0.685402	-1.70381	0.756269	-1.71477	0.765785	-0.581534	0.0872	0.688568	1.23868	-0.280381	0.400084	1.35304	-0.323742
ENSG00000107201	-0.429708	-0.182407	1.4652	-0.107534	1.3713	0.0872226	-0.533574	-0.271513	-2.62683	0.11154	0.524559	0.211415	0.380336
ENSG00000107249	1.20737	-1.02388	-1.76946	-0.194097	-0.941685	0.764226	0.994832	-1.12478	1.37535	0.467822	-0.153306	-0.240883	0.638499
ENSG00000107281	0.26783	0.679824	-0.239425	0.504233	0.623801	1.25037	-2.14975	0.611275	-1.53006	-0.453213	0.382445	-0.843358	0.896029
ENSG00000107282	-0.27994	0.887014	1.22909	-0.508109	0.0390247	0.0697675	-1.05741	2.05369	-1.08593	0.908605	-1.21422	-0.487178	-0.554408
ENSG00000107290	-1.47303	-0.565943	-1.19452	-0.574581	-0.597847	-0.261083	1.23671	1.25489	-0.490802	1.24886	1.37584	-0.493424	0.53492
ENSG00000107331	-0.315753	-0.189776	-1.84933	-0.283679	-0.967424	1.11916	-0.343237	1.67184	0.323531	1.06212	1.08222	-0.633462	-0.676209
ENSG00000107372	0.616733	-0.0638434	-0.325598	0.902271	0.0776933	0.40973	-2.26527	0.34053	-1.50173	1.36162	0.590633	-0.706159	0.563389
ENSG00000107438	2.27844	-1.07116	0.820901	0.0926882	-0.794675	1.13238	-1.44	-0.958388	0.081956	-0.0332578	0.13125	-0.0223324	-0.217802
ENSG00000107551	1.11471	-0.651527	-1.18492	-0.432848	-1.28811	-0.397543	1.07161	-0.751965	1.76572	-0.779187	1.01656	0.657666	-0.140174
ENSG00000107614	-0.720533	0.594035	0.204674	-1.38959	-0.356584	-0.792054	0.941512	-0.35161	1.84296	-1.24414	1.07208	0.898667	-0.699428
ENSG00000107625	0.0493131	0.823646	0.316324	0.176435	-0.749257	-0.751185	1.84355	-1.43757	1.02724	-1.29388	-0.062063	0.993654	-0.936204
ENSG00000107651	0.0884503	0.466547	0.791058	-0.646927	-0.90075	-0.205728	2.02448	-1.39447	0.641031	-1.06488	0.111052	1.11095	-1.02082
ENSG00000107731	-0.999467	-0.955423	-0.366958	0.262243	-0.740182	1.98729	0.218595	1.73756	-1.05989	-0.0182345	0.736964	-0.808621	0.0061187
ENSG00000107779	1.74482	0.18127	-1.23634	0.000129222	-0.970021	-0.394871	1.87942	-0.854453	0.231705	0.953639	-0.947241	-0.323401	-0.264667
ENSG00000107796	-1.687	1.56622	0.689966	-0.622889	1.21906	0.402913	-0.416659	0.460704	-1.48062	0.363465	-0.603693	-0.690036	0.798573
ENSG00000107798	0.313316	-0.190925	-0.16816	-0.508025	-1.12046	0.118669	1.99115	-0.968048	1.554	-0.755383	0.341687	0.72583	-1.33365
ENSG00000107815	-0.150187	0.656612	0.491189	0.297782	-1.20936	-0.705838	1.48888	-1.76598	0.54224	-0.7111	-0.608852	1.65816	0.0164574
ENSG00000107821	0.61339	0.586293	-1.02771	-0.506819	-1.38745	0.930719	0.315049	-0.424042	2.16622	-0.978644	-0.845995	0.712182	-0.153202
ENSG00000107833	-0.485641	0.349232	1.18529	0.529824	-0.438171	0.464529	1.73787	-1.49577	0.704866	-0.863116	-1.54471	0.499268	-0.643473
ENSG00000107862	-0.417518	-1.24394	-0.535677	-1.34465	-0.704509	0.398389	2.11645	-0.596424	0.987482	0.520178	0.607618	0.832799	-0.620202
ENSG00000107874	2.04448	-0.448925	-0.550559	0.600796	-1.17641	0.694725	-0.652833	-1.92279	0.299048	0.00460187	0.824586	0.42013	-0.136853
ENSG00000107929	-2.16513	1.51149	0.110323	-0.0525146	0.508827	-0.888956	1.32389	-0.804829	0.705526	-0.143021	-0.265451	0.773328	-0.613478
ENSG00000107937	-1.61491	0.985511	1.35976	0.241949	0.125479	-0.709746	1.20035	-1.17763	0.920082	-1.00722	-0.259345	0.753943	-0.818218
ENSG00000107957	-1.24835	-0.73249	-0.406539	-1.58511	-0.618972	0.627183	1.53177	0.42727	1.56857	0.364437	-0.915615	0.459336	0.528511
ENSG00000107960	1.08635	-0.321968	0.110844	-1.30287	-1.80193	0.821174	0.61431	-0.900135	1.48729	0.0413345	0.0142941	0.990011	-0.838709
ENSG00000107984	-0.26836	-0.861607	-0.497923	1.86766	-1.02163	-0.389648	0.203725	-1.6665	-0.582004	0.817883	1.36241	0.649854	0.38615
ENSG00000108010	0.784234	0.106108	1.0707	-0.687123	-0.671155	0.863823	1.65993	-1.31942	-0.451293	-1.47699	-0.6522	1.07689	-0.303495
ENSG00000108064	0.293802	0.809743	1.10225	0.0699268	-0.304187	-1.1515	1.73165	-0.848297	0.399331	-1.37722	-0.588835	1.04727	-1.18394
ENSG00000108094	1.08235	-1.17836	-0.145946	0.807452	-0.103594	0.330845	1.12362	-0.49141	0.960332	1.12037	-1.28418	-0.459411	-1.76207
ENSG00000108106	-0.219052	0.225729	0.964502	-0.504306	0.936456	0.281453	0.933496	-0.141069	-0.818997	-1.68854	-1.78576	0.403527	1.41256
ENSG00000108107	-0.318665	0.675444	-0.50181	1.02451	-1.15862	-0.645303	-0.225794	1.0041	2.15934	-1.43529	-0.536038	0.373904	-0.415778
ENSG00000108175	0.993258	-0.372857	-1.77408	0.384692	-1.93266	1.01819	-0.678112	-0.0768958	-0.108969	0.746236	1.20367	0.0291725	0.568353
ENSG00000108179	-0.155083	1.02785	1.13103	0.395594	-0.976327	-0.552295	1.54409	-1.45556	-0.0745851	-1.2965	-0.753989	1.21063	-0.0448595
ENSG00000108342	-0.456573	0.308798	1.72837	-1.52306	0.805087	-0.00941892	0.186261	1.55285	0.0116539	-1.06229	-0.82845	0.426218	-1.13945
ENSG00000108389	0.715508	-1.24733	-0.81761	0.192583	-1.24742	-0.776907	1.34346	-0.274906	1.39317	1.04163	0.633354	0.329367	-1.28491
ENSG00000108395	-0.261546	-0.641409	-0.0232138	-1.47887	1.39081	-0.643158	1.28228	-1.16524	0.131178	0.415014	-0.470915	1.85015	-0.385084
ENSG00000108465	0.315812	-0.348604	1.10953	1.28562	0.705457	1.21611	-1.19118	0.596614	-1.70179	-0.646485	-0.0608628	-1.34941	0.0691877
ENSG00000108469	-0.821085	-1.46687	0.024983	0.51509	0.332913	0.799303	0.906982	0.205813	2.11216	-0.638513	-0.752329	0.137866	-1.35631
ENSG00000108551	0.72175	-0.924657	-0.394805	-0.771759	0.409112	1.95132	-0.872316	-0.56277	0.695037	-1.14834	-0.125553	-0.601878	1.62485
ENSG00000108559	0.104887	-0.0714934	1.12193	1.79486	-0.850682	-0.813123	0.115319	1.70427	-0.42422	-1.3893	0.144743	-0.854982	-0.582194
ENSG00000108561	-0.53575	0.659814	1.65199	0.331389	0.356022	-0.543673	1.46309	-0.885411	-0.078158	-2.0212	-0.776025	0.593195	-0.215283
ENSG00000108582	0.190964	-1.12646	-1.50222	-0.102439	-1.12867	1.2785	-0.309914	-0.275682	0.872664	1.27388	1.49038	-0.841851	0.180858
ENSG00000108587	0.817518	-0.242034	0.311645	2.06828	-0.983342	-0.890365	1.39714	0.670353	-1.25257	-0.241032	-0.712359	-0.190747	-0.752485
ENSG00000108639	-1.57629	0.273691	0.25539	1.4594	0.697191	-0.142082	-0.583759	-1.79847	0.0174812	0.851131	1.22043	-0.938055	0.263952
ENSG00000108641	0.589039	0.59345	1.62651	-0.941717	-0.931049	-0.837302	0.709755	0.174194	0.503852	0.141527	-1.76928	1.13171	-0.990682
ENSG00000108654	0.0241719	2.04854	0.144688	-0.38124	1.53774	0.213392	-0.519676	0.824764	-1.05538	-1.48033	-0.753198	-0.634544	0.0310655
ENSG00000108669	-0.481128	1.29548	1.32988	-0.185609	0.317226	1.03328	-0.383379	-0.548846	-1.13718	-1.24196	0.898059	-1.59405	0.698232
ENSG00000108679	-0.0648692	-0.917221	-1.3072	0.802903	-1.01188	1.55484	-0.988222	0.218041	0.457079	0.0507831	1.75524	-0.942646	0.393149
ENSG00000108821	-0.808651	0.166688	1.08239	-0.551308	0.36234	0.258786	1.08084	1.09239	-2.63132	0.197536	-0.143994	-0.436133	0.330434
ENSG00000108846	0.736905	-0.559503	-2.23167	1.41869	-0.80594	0.320736	-0.674263	0.745828	-0.308315	-0.289771	1.22543	-0.3449	0.766771
ENSG00000108852	2.33714	-0.162491	-1.04982	0.0553195	-1.17382	0.00673258	1.25784	-0.296801	0.842627	-0.665558	-0.909148	0.296855	-0.538874
ENSG00000108947	-1.16543	0.962186	-1.08148	0.58675	-0.86221	-0.950798	1.51835	-1.08522	1.41862	-0.385305	0.511774	0.769783	-0.237021
ENSG00000108984	-0.18533	-0.390167	-1.21145	-0.321418	1.42189	1.13872	-1.16442	0.666558	2.00953	-0.776906	-0.31358	-0.402476	-0.470949
ENSG00000109063	-1.02049	1.42162	-0.120126	-0.415253	-0.754139	-1.4486	0.877939	-0.665583	0.666386	-0.742634	1.92238	0.403736	-0.12524
ENSG00000109072	0.423357	1.70043	1.26918	-1.83145	0.592395	-0.956735	-0.547123	0.749568	0.2624	0.458875	-0.885266	-0.689631	-0.546004
ENSG00000109084	-1.62001	0.0913818	-0.156134	-0.395967	0.505197	-1.1337	1.85609	0.0616172	1.34444	-0.149785	-0.382938	1.04344	-1.06362
ENSG00000109099	-1.0725	0.781896	-2.17218	0.540222	-0.517801	0.573407	-0.484126	1.29597	-0.588721	0.470433	0.781584	-0.659029	1.05084
ENSG00000109107	0.837572	-0.305601	-1.13645	0.0178471	-0.707484	-0.932177	1.02582	0.0484251	2.50298	-0.368673	-0.280466	0.266913	-0.968701
ENSG00000109180	0.766524	-0.499313	0.390616	-0.475371	-1.62924	1.11552	1.47826	-0.454742	1.24351	-1.30105	-0.874899	0.59988	-0.359691
ENSG00000109265	1.22509	0.0732126	-1.13839	0.801522	-1.05519	0.64745	-1.73912	0.917311	-0.747122	1.16713	0.572503	0.206266	-0.930667
ENSG00000109321	-0.658818	-1.71665	-1.07805	-0.445887	0.691087	1.17515	0.309899	1.97518	-0.312795	-0.158527	0.168436	-0.764918	0.815885
ENSG00000109323	-0.653036	-0.673245	-0.94031	0.721562	-0.932636	-0.952653	1.25192	0.0991096	-0.839068	0.0374049	2.32061	0.518225	0.0421249
ENSG00000109390	1.35336	1.23468	1.20436	-1.40051	-0.633502	0.531192	-1.02104	-1.12002	0.922472	-0.524498	-0.809194	0.598378	-0.335679
ENSG00000109452	-0.194916	-0.964208	0.00901648	1.45896	-0.260611	0.500218	-1.31304	-0.624973	-1.40324	1.37124	1.57468	0.178574	-0.331698
ENSG00000109466	-0.070787	-0.149841	-2.09518	0.195052	-1.01814	-0.078787	1.23287	0.448374	-1.2285	1.18185	0.780359	1.08829	-0.285566
ENSG00000109472	1.28205	-0.250398	-1.65778	0.456014	-1.79074	0.88457	-1.20952	-0.0423154	0.770779	0.78752	0.789555	-0.160942	0.141213
ENSG00000109475	1.06034	0.74369	-0.652444	2.07114	-1.41863	0.247268	-0.898843	-1.23397	0.408102	-0.846854	0.564112	-0.0309464	-0.0129757
ENSG00000109501	0.342475	-1.0547	0.0636941	0.622653	0.14204	1.06228	-1.71417	0.253825	-1.45907	0.981812	0.674954	-1.11445	1.19865
ENSG00000109610	1.55111	-0.438028	-1.3157	0.183413	0.112544	1.30643	-1.34114	0.65747	-0.956201	0.136267	0.383573	-1.273	0.993258
ENSG00000109618	-0.862483	0.952659	-1.26838	0.234735	2.08079	0.983021	0.187172	0.212565	0.241337	-1.38757	0.218547	-0.72827	-0.864126
ENSG00000109654	1.37681	-1.68593	0.58068	-1.479	-0.514772	-0.016886	-0.684642	0.153446	-0.781874	0.21021	1.26101	0.2983	1.28265
ENSG00000109738	-0.658477	0.934829	-0.879022	-0.202275	-1.60704	0.481946	1.38182	-0.321862	0.575156	-0.79839	-1.19421	1.28561	1.00192
ENSG00000109771	0.973998	1.25883	-1.77974	-0.181843	-0.977614	-1.06595	1.11137	-1.27012	0.999713	0.00272364	0.227638	0.470615	0.230378
ENSG00000109775	1.38681	1.56217	-0.739151	-0.16749	0.820857	-1.3363	-0.407495	-0.621835	0.921798	-1.40206	-0.308247	-0.59511	0.886053
ENSG00000109787	0.759455	-0.47293	-1.10023	0.851047	-1.09911	0.0854233	-1.13836	-0.346047	-0.207403	1.91672	1.46979	-0.858522	0.140157
ENSG00000109790	1.38547	-1.0594	-0.43026	0.296518	-0.957812	1.658	-1.24447	-0.397623	-0.823165	0.838742	0.334022	-0.732552	1.13253
ENSG00000109805	1.05093	0.228474	1.51816	-0.0974926	0.710416	0.105993	-0.943801	0.812081	-1.91241	-0.688809	-0.9065	-0.805067	0.928021
ENSG00000109819	1.42893	-0.501989	0.249958	0.202559	-0.78814	1.26537	-1.48337	0.173412	-1.14957	1.07314	-0.399624	-1.15662	1.08595
ENSG00000109854	1.06072	-0.876863	-1.37556	0.141309	0.422279	0.99875	1.02893	-1.88384	1.23088	-0.769913	0.0311671	0.3844	-0.392263
ENSG00000109861	-0.119298	-0.902798	-0.723085	0.0455709	0.63288	0.120592	1.20988	-0.546009	1.14711	-2.03952	-0.876585	1.27166	0.779598
ENSG00000109911	0.940972	-0.575374	-0.915214	1.97542	1.20653	-0.777519	-0.94996	-0.565059	1.21598	-1.01167	0.145854	-0.35614	-0.333821
ENSG00000109944	0.503963	-1.20697	0.0605268	0.78217	0.223283	1.48538	-1.28215	-0.671497	-1.28626	0.296769	-0.125691	-0.577117	1.7976
ENSG00000110002	-0.719283	-0.380015	-0.31297	1.01447	-0.935454	2.09707	-1.53973	0.523809	0.0589059	0.538771	0.0280586	-1.16887	0.795235
ENSG00000110011	-0.621039	-1.09507	-0.890904	0.861195	0.435914	0.97387	-0.499127	-1.69963	1.89556	0.351785	0.694525	-0.604386	0.197302
ENSG00000110013	0.0477907	-0.824435	-2.34849	0.495066	-0.405062	1.17229	0.707367	-1.17284	0.830628	0.148148	1.13784	-0.133211	0.344911
ENSG00000110031	-1.15242	-1.00308	1.98747	0.390542	1.26267	1.19109	-0.32373	-0.767154	-1.08772	-0.103948	-0.706287	-0.0837232	0.396293
ENSG00000110066	0.718018	-0.987722	-0.413983	0.222354	0.029616	-0.826853	0.789254	-2.12982	1.24293	-0.264233	-0.288378	1.63439	0.27443
ENSG00000110074	-1.04305	-1.05174	-0.00579559	0.970165	1.40794	1.75099	0.160324	-1.16586	-0.27842	-0.180957	-0.921706	-0.659848	1.01796
ENSG00000110080	-0.898146	-0.201106	-1.47875	0.252404	-0.927835	1.71854	0.8901	-1.40458	0.42987	0.437064	0.405898	-0.472265	1.2488
ENSG00000110090	0.0986105	-0.822986	-0.81867	0.132211	2.21241	0.466743	1.03956	-1.51913	0.656744	-0.0150743	-1.15746	-0.533782	0.260823
ENSG00000110092	-1.97601	-0.756978	0.596406	-0.281618	1.43092	-0.0622126	-0.939416	0.606723	-0.316062	1.60041	-0.161276	-0.600017	0.859132
ENSG00000110104	0.392406	-0.499083	1.2679	-0.158036	0.516279	-0.195937	1.46278	-2.37238	-0.175333	-1.01702	0.00036448	0.900796	-0.122742
ENSG00000110107	-0.489314	-0.412534	1.04949	0.348389	0.850586	-0.522358	1.62085	-1.37302	0.869087	-1.6197	-0.4456	0.860147	-0.73603
ENSG00000110169	0.721435	1.94527	0.777198	-0.907701	1.09878	-1.17896	-1.13444	1.02439	-0.120251	-0.316813	-0.689025	-0.598829	-0.621066
ENSG00000110200	-1.04964	0.241192	1.28683	1.1641	1.33777	0.791691	-0.559195	-1.3226	-0.0161569	-1.48377	-0.958266	0.0979896	0.470042
ENSG00000110218	1.71576	-1.92897	0.785137	0.308534	-0.649403	-0.0773966	0.0700402	-1.43275	-0.536546	0.91011	0.863074	0.358198	-0.385777
ENSG00000110237	0.592797	-0.48102	-1.44553	0.925603	-0.686915	0.873123	-0.554109	-1.64336	-0.0588742	1.4031	0.615708	-0.711608	1.17108
ENSG00000110244	-1.1469	1.70012	1.0884	-0.929651	1.48324	-0.548669	-0.215118	-0.913251	0.266855	0.874419	-1.08456	0.0180463	-0.592931
ENSG00000110245	-0.0228638	1.47179	1.19867	-1.2919	1.49511	-1.00281	-0.884213	0.616738	-0.642795	0.667516	-0.831865	0.100379	-0.873758
ENSG00000110395	-1.44493	-1.07441	-0.873492	-0.671601	-0.327855	0.0337798	2.15226	0.198201	1.22928	-0.244191	-0.400348	0.612433	0.810882
ENSG00000110400	0.273708	-1.45394	0.440273	-0.747971	2.25503	1.10205	0.493676	-1.03335	-0.819922	0.287908	-0.358534	-0.702463	0.26354
ENSG00000110422	-1.25125	-0.586278	-0.982319	-1.1447	-0.404455	-1.04058	1.33114	-0.306484	1.19171	1.52729	0.462117	0.679945	0.523871
ENSG00000110492	1.57463	-0.122347	-1.03696	-0.56051	-1.42573	1.10137	0.967014	-0.68942	0.217172	-1.54089	0.620379	0.80318	0.0921122
ENSG00000110583	-0.478811	0.894938	0.991757	0.0964252	0.886133	-0.973147	-0.113009	-1.74221	-0.125611	-1.3711	-0.336772	0.584409	1.687
ENSG00000110619	0.832691	-0.976252	-1.15311	0.442616	1.44207	-0.486475	0.887734	-1.94766	1.18537	-0.58753	-0.0481522	-0.0126443	0.421342
ENSG00000110628	1.05555	-0.765268	-1.08362	0.142681	-1.49981	-0.175497	-0.0387139	-0.876295	2.26496	0.575559	0.447871	0.41956	-0.466968
ENSG00000110717	0.389372	-1.70037	1.27649	0.262263	1.60354	0.880312	-0.799589	-1.25699	-1.00408	-0.510888	0.0671256	0.625861	0.166954
ENSG00000110721	-0.731296	0.0363343	0.594053	1.09788	-0.761525	-0.786374	1.268	-2.0741	0.93154	-0.543809	-0.0195042	1.251	-0.262192
ENSG00000110723	-1.37835	0.425628	-0.215486	1.00517	-0.780981	-1.19099	-0.212862	-1.53546	0.00421417	1.65919	0.58849	0.796233	0.835216
ENSG00000110811	-0.148073	0.899535	-0.967453	0.281679	-0.926676	0.581678	1.25088	-0.804554	1.693	-1.03162	-1.06534	1.02705	-0.790097
ENSG00000110888	-1.3617	0.673444	0.147887	-0.764755	1.66437	0.2381	-1.08006	1.16588	-1.66993	0.0789672	0.527716	-0.351844	0.731925
ENSG00000111057	-1.91254	-0.494368	1.01702	1.18658	-0.162264	-0.833239	-1.3006	-0.0200562	-0.00101815	0.607589	1.64194	-0.130111	0.401067
ENSG00000111058	1.3779	-0.22081	0.215909	-0.606232	-1.359	0.702879	0.973677	0.856189	0.75933	-1.03458	-1.84131	0.618882	-0.442828
ENSG00000111144	-0.237499	0.030131	-1.81581	1.03794	-1.4148	0.153948	0.586988	0.835151	1.47361	-0.346244	1.05214	-0.374779	-0.980786
ENSG00000111145	1.28804	-0.212734	-0.689124	-1.18032	0.0550187	-0.122367	1.53052	1.52601	0.682152	-0.944752	-1.18454	0.216695	-0.964599
ENSG00000111199	-0.460181	-0.409208	0.0836908	0.0240831	-1.06973	1.93748	-1.08938	0.063883	-0.769398	-0.489211	-0.162669	0.188695	2.15194
ENSG00000111206	-0.0576249	-0.513644	1.67129	-0.927013	1.2202	0.996884	0.49675	0.628798	-1.28724	-1.05295	-1.43925	-0.072476	0.336268
ENSG00000111252	-0.142273	-0.303825	0.684236	-1.37543	1.02655	0.829066	1.31711	1.44691	-0.240492	-1.07496	-1.54892	-0.586912	-0.0310562
ENSG00000111261	-0.110266	-1.5103	0.0840772	-1.09219	0.953587	1.94454	-0.604938	-0.417083	0.221986	-0.0390981	-0.290632	-0.746928	1.60725
ENSG00000111275	1.06653	0.093103	-0.652881	-0.818661	-1.95112	1.43511	0.788763	-1.32993	-0.0791342	0.47529	0.687827	0.756638	-0.471524
ENSG00000111319	-0.420214	-0.463062	-1.26882	-0.0639307	-0.0759807	1.33	-1.28619	1.70355	0.0702598	-0.0624163	0.341359	-1.22883	1.42428
ENSG00000111331	0.576123	-0.205592	-0.555035	0.228816	0.622844	1.2424	-1.51034	0.136345	-1.23805	0.0640057	1.69352	-1.54554	0.490506
ENSG00000111335	0.0427366	0.116766	-0.146687	0.235161	0.669328	1.5034	-1.29546	0.433704	-1.43055	-0.334149	1.59351	-1.60845	0.220698
ENSG00000111348	0.247828	-0.216227	1.65465	-0.153957	1.49171	0.446138	-1.57192	0.809285	-1.40101	-0.427192	-0.869148	-0.58789	0.577733
ENSG00000111358	-0.541763	1.28511	0.975689	0.12793	-0.321985	-1.55724	1.29442	0.849277	0.813558	-1.11737	-0.496266	0.100854	-1.41221
ENSG00000111445	0.402055	0.101288	1.35089	-1.01145	1.683	-0.287671	0.401436	1.19651	-0.64358	-1.29096	-1.24131	0.232289	-0.892494
ENSG00000111452	0.348702	-0.630078	0.555502	-1.84405	-0.572616	0.856531	1.8359	-1.39429	-0.129296	0.659123	-0.635015	0.688076	0.261507
ENSG00000111581	-1.08605	1.87398	1.15928	0.231627	1.19927	-1.14348	0.511605	-0.0234283	-1.31649	-0.901758	-0.593713	0.0555012	0.033644
ENSG00000111602	-0.654273	0.852174	-0.398068	-1.61698	1.57126	-0.265284	1.29334	0.975304	-0.253741	-1.12401	-1.13458	0.308563	0.446303
ENSG00000111641	-0.825936	0.836421	1.66884	-0.423596	-0.907086	-0.557567	1.7567	-0.808353	-0.586903	0.0768445	0.298306	0.785483	-1.31315
ENSG00000111666	-0.697084	0.772524	-1.59352	0.910888	0.0864833	-1.14285	0.498243	-0.853051	1.90262	-0.367451	0.504316	0.779756	-0.800875
ENSG00000111674	0.364944	0.239225	-0.821083	-0.525493	-1.74191	-0.878914	0.705337	0.0416797	1.80304	0.91316	1.18699	-0.303345	-0.98362
ENSG00000111678	0.422742	0.785378	1.1977	1.05191	-1.11849	1.39298	-1.77829	0.482294	-0.0944239	0.0220931	-0.774343	-1.11475	-0.474802
ENSG00000111700	-0.605844	1.20538	-0.152135	-0.658461	0.247853	-1.14499	-0.798238	2.11929	-1.3482	-0.426774	0.144105	0.395678	1.02235
ENSG00000111707	-1.22934	0.842187	-0.926326	-0.145991	-1.12527	-1.52598	1.48995	0.403451	1.07103	0.254023	0.0243235	1.25055	-0.382613
ENSG00000111711	0.706042	-0.80682	0.0160391	0.645316	0.251145	0.164348	0.839107	0.275696	-2.98645	0.47049	0.392971	0.382457	-0.350343
ENSG00000111725	-0.554131	0.863593	-0.388961	-1.17018	0.977799	-0.323679	0.750539	-0.457888	1.45784	-0.200969	-0.180506	1.20941	-1.98287
ENSG00000111799	-0.453918	-0.854876	1.20952	-0.350951	-1.48269	-0.0187983	1.33252	0.721527	-1.2227	-0.0392225	0.762515	1.38709	-0.990016
ENSG00000111859	0.257075	-0.550855	-1.25543	1.19398	-0.829004	-0.191279	-1.21711	-0.806173	-0.401935	1.8629	1.36694	0.0506707	0.520225
ENSG00000111860	-0.585323	0.870843	0.0616468	-1.82943	-0.476036	-1.5914	0.793492	1.03395	1.19207	0.648714	-0.874142	0.69333	0.0622889
ENSG00000111912	0.326053	-0.232177	1.97596	0.901169	-1.11076	-0.301438	0.804738	-1.08756	0.659161	-0.675012	-0.940795	0.875215	-1.19456
ENSG00000111961	0.383993	-0.207306	2.46825	-1.47725	-0.0294574	-0.368265	0.790943	0.186798	0.257601	-0.695709	-1.00663	0.599696	-0.902666
ENSG00000112079	-0.379799	0.0246199	-0.23096	0.639798	1.24097	0.401482	-1.56836	-1.11448	-1.36968	1.15016	1.15498	-0.827388	0.878645
ENSG00000112118	-0.462857	0.510654	1.34635	-1.08453	1.84544	-0.671587	-0.154703	1.15397	-0.978523	-1.19714	-0.874879	0.22642	0.341386
ENSG00000112130	1.48948	-1.38049	0.5412	0.654942	-0.520133	0.900428	-0.99195	-1.5378	-1.0069	1.03252	0.455893	-0.248788	0.6116
ENSG00000112144	-0.953874	-0.925645	-0.401032	-1.22627	1.22434	-1.468	1.08032	0.457221	1.382	0.23676	-0.786667	0.703892	0.676949
ENSG00000112200	-0.873183	0.0257189	0.786429	-1.32229	-0.491943	-1.02992	1.23946	-0.965124	-0.813542	1.1059	0.0570083	0.589007	1.69248
ENSG00000112208	-1.1079	0.658344	1.75536	-0.332464	0.152396	-0.130485	1.70013	-0.937148	0.316406	-1.46007	-0.970363	-0.0474551	0.403238
ENSG00000112245	-0.730102	0.615095	1.61814	-0.859375	-1.17162	0.116362	0.947781	1.50899	-1.02127	0.406211	-1.14699	0.409056	-0.692271
ENSG00000112294	-0.0839679	-1.06283	0.070795	0.840222	-0.812059	-0.275222	-0.87403	1.31897	-0.0903108	-1.89241	1.44524	1.04951	0.366103
ENSG00000112379	-1.1573	-1.09587	-0.253222	-0.504616	-1.49493	-1.00577	0.448917	1.7298	0.254155	1.05223	0.989603	0.440887	0.596118
ENSG00000112414	-1.99948	0.138279	-0.743053	0.57642	-0.693707	-1.237	1.68141	0.63541	1.13234	-0.401606	0.0426702	0.564492	0.303829
ENSG00000112419	-0.72086	-1.41654	1.21506	-2.00205	0.564017	-0.71217	1.06765	0.572746	0.369831	0.973291	-0.111872	0.6386	-0.437701
ENSG00000112425	-1.11465	-0.437247	1.30673	-0.826777	-0.344494	-1.32018	-0.605329	0.933444	0.170058	-0.934468	1.78807	0.598232	0.786606
ENSG00000112514	0.334509	-0.655673	1.19694	1.54646	0.5625	0.245202	-2.04477	-1.1372	-0.839191	0.25192	0.790939	0.297396	-0.54903
ENSG00000112531	0.57999	-0.640283	1.52391	-0.637057	-0.078613	-1.62431	0.800673	1.01159	-1.54711	1.0019	-0.375857	0.574741	-0.589585
ENSG00000112541	0.450199	-1.34264	-0.219214	1.02178	1.15146	0.812924	0.284921	-0.093873	0.245552	0.120604	0.416366	-0.301136	-2.54695
ENSG00000112561	0.49032	0.138482	-1.0445	0.864114	-1.13051	1.37577	-0.8311	-1.57865	-0.683206	0.197093	1.59545	-0.0928243	0.699567
ENSG00000112576	0.558995	0.175843	0.965101	-0.0448253	1.34348	0.681936	-1.55127	-1.14409	-1.82728	0.444861	-0.00486388	-0.547303	0.94942
ENSG00000112655	1.65667	-0.702132	0.293032	0.355002	-2.18069	-0.112704	-0.757133	0.180944	0.140572	-0.57437	0.808943	1.38792	-0.49605
ENSG00000112667	0.967275	0.941277	-0.363304	1.53933	-0.815312	-0.399221	0.266133	-1.61492	1.06107	-1.20237	-0.445354	0.869928	-0.804537
ENSG00000112699	-0.154962	-0.933792	1.75002	0.932214	0.490479	-1.33151	-0.69791	-1.21526	0.570136	0.246767	0.246404	1.21994	-1.12252
ENSG00000112715	0.982395	-0.681592	-1.56871	0.595994	-1.50917	-1.00064	0.155485	-0.714591	0.812794	1.01746	1.35755	-0.0762328	0.629258
ENSG00000112739	-0.637508	1.09263	-1.08904	-0.686084	1.56743	-1.12983	-0.306675	-0.206256	-1.25025	0.90582	-0.340859	0.717252	1.36338
ENSG00000112742	0.0067174	-0.235486	1.76817	-1.11104	1.43052	-0.0357358	0.135062	1.24212	-1.10895	-0.775848	-1.43675	-0.128595	0.249805
ENSG00000112759	0.45046	-0.782998	-0.0667855	1.07997	1.42864	-0.0850364	-2.08405	-1.16007	-0.793496	0.628048	0.83436	-0.173931	0.724881
ENSG00000112769	1.95377	-0.466755	0.295305	0.749019	-0.390066	0.782904	-1.42744	-0.0721598	-1.49201	-0.750668	0.692206	-0.72196	0.847849
ENSG00000112773	1.07802	0.409164	-0.926401	0.430123	0.0390611	0.0530515	-1.26794	1.60544	-1.60816	1.15279	0.564997	-0.893078	-0.637064
ENSG00000112855	-0.334829	0.73654	-1.4703	1.40051	-1.01838	0.106622	0.989993	-0.159001	0.32797	1.47295	0.234056	-0.809005	-1.47714
ENSG00000112972	-0.522927	0.375667	0.507291	-0.995496	-0.266396	-1.88862	0.372118	1.51952	1.32378	-0.789913	-0.631493	1.19829	-0.201825
ENSG00000112984	-0.55536	0.393504	1.24658	-1.09669	0.651416	1.15772	0.346868	1.61063	-1.46065	-0.523788	-1.33693	-0.29358	-0.139719
ENSG00000112992	-0.673386	1.12844	-2.1886	-0.250394	0.0187502	0.942509	-0.688082	0.048553	-0.669901	0.986942	0.979128	-0.713496	1.07955
ENSG00000113013	-0.143591	0.421923	0.892961	-0.999455	-0.0973632	-0.395517	2.27686	0.696291	0.492601	-0.912389	-0.940085	0.183464	-1.4757
ENSG00000113048	-1.36979	0.832718	-0.584787	-1.35501	0.243851	0.634703	1.80391	1.2707	-0.805756	-0.656403	-0.696429	0.589396	0.0928945
ENSG00000113070	0.783549	-0.343094	0.345621	-0.983732	0.761416	-0.799372	1.86841	0.929802	-0.249898	-1.69177	-1.12258	0.63576	-0.134113
ENSG00000113083	0.529857	-0.369958	-1.9917	0.490171	-1.79483	-0.354998	0.623841	0.130871	0.992002	0.832047	1.20938	0.319914	-0.616591
ENSG00000113161	-1.08721	0.101169	0.519337	-1.08166	-0.0173391	-0.936624	1.06615	1.72859	1.2925	-0.866196	-0.995672	0.814928	-0.537984
ENSG00000113209	2.86207	-0.824057	-0.901265	0.636393	-0.828084	-0.0779891	0.0055109	-0.730032	0.493103	-0.522357	-0.362511	0.191614	0.0576079
ENSG00000113211	2.51149	-0.888774	-1.15816	0.352316	-0.804862	0.874762	-0.402512	-1.09695	-0.47304	0.120307	0.0670907	0.370175	0.528161
ENSG00000113272	-0.331441	0.917317	-1.38956	0.468337	0.60219	-0.762983	1.47089	1.44108	0.257973	-1.48573	-0.672899	0.395876	-0.911057
ENSG00000113273	-0.565856	-1.15218	0.936806	-0.975747	0.374842	1.87985	-0.69929	0.443166	-1.04313	0.272697	-0.327649	-0.695629	1.55212
ENSG00000113356	-0.733116	0.400354	0.526145	0.222276	-0.350472	-0.136937	2.04736	-1.08574	0.698867	-0.912994	-0.913364	1.39934	-1.16172
ENSG00000113368	-0.223861	0.433225	0.923769	-1.05736	1.60627	0.147282	-0.408609	1.96663	-1.0199	-0.85915	-1.14038	-0.247231	-0.120687
ENSG00000113369	1.45666	-0.550858	-1.08005	0.371157	-1.16721	-1.23027	-0.70303	1.04831	0.60609	0.955433	1.23704	0.0508108	-0.994082
ENSG00000113391	1.23147	-0.131693	-1.07776	-0.491013	-1.17888	-0.222365	0.357535	1.80098	0.767176	0.93908	-0.400646	0.0251629	-1.61905
ENSG00000113441	-1.51355	-0.424833	-1.49942	-1.2822	-0.568745	-0.0322547	1.56186	0.775317	0.930149	1.02209	0.410966	0.307189	0.313433
ENSG00000113448	-1.20178	-1.14189	-0.368317	-0.820066	-0.535585	0.246179	2.52193	-0.0606291	0.285198	0.596191	0.594047	0.626498	-0.741777
ENSG00000113504	0.536219	0.30129	-2.13268	0.547537	-1.48396	1.07167	0.579067	-1.09141	0.320631	-0.107849	1.14138	-0.303921	0.62203
ENSG00000113522	0.161305	0.181174	-0.120132	-0.824744	0.667206	-1.72901	1.38019	-1.68026	1.09707	1.11277	-0.548412	0.535673	-0.23283
ENSG00000113532	0.0926943	-0.136947	0.572085	-0.223016	1.52146	1.12063	-1.19647	0.90743	-2.0592	0.523137	0.333938	-0.933912	-0.521838
ENSG00000113578	1.60721	0.950687	0.0288482	0.425567	-0.674148	-0.529435	0.41874	-1.80485	1.01573	0.543744	-0.337075	0.00498517	-1.65001
ENSG00000113580	0.117332	-0.458929	-1.9701	0.197909	-1.01173	-0.71577	1.30217	0.793172	1.12998	1.10648	0.312867	0.330661	-1.13406
ENSG00000113594	1.15833	-1.35326	-1.13037	-0.411493	-0.35342	1.74047	-0.681481	0.469549	-1.08219	0.155698	0.623517	-0.457297	1.32196
ENSG00000113597	-0.170481	-0.197438	-1.12539	-0.254864	0.832391	0.215053	1.67662	0.680374	1.35113	-1.08925	-0.706676	0.476437	-1.6879
ENSG00000113615	0.0860737	-0.620524	-1.40713	0.394729	-1.86181	-0.544695	1.77171	0.206535	1.31942	0.660997	0.386292	0.0525606	-0.444151
ENSG00000113645	0.0312625	0.0119016	1.31109	0.313766	-1.15484	-1.1017	1.28494	-0.978386	0.996284	-0.459364	0.292714	1.0653	-1.61296
ENSG00000113657	0.996792	-0.320387	-0.94427	0.776191	-0.102451	0.494492	-1.97386	0.614825	-0.697827	1.73769	0.683381	-0.863983	-0.400593
ENSG00000113719	0.832186	-0.535048	-1.31033	0.155021	-0.843558	-0.768186	0.698187	-1.2872	1.67526	0.999409	0.44477	0.926084	-0.986594
ENSG00000113721	0.527459	1.54058	-1.20617	0.854986	-1.42431	0.127574	-1.21978	0.128303	-0.718711	1.15907	1.15264	-0.463856	-0.457792
ENSG00000113810	1.12003	-0.348886	0.690734	-0.682627	1.03203	-0.116637	0.227368	1.47099	-0.865693	-1.71924	-1.48747	-0.00521253	0.68462
ENSG00000113845	1.86017	0.15622	0.807271	0.268201	-2.06667	0.939645	0.491709	-0.683278	-0.336368	-0.83635	-0.425967	0.59084	-0.765426
ENSG00000113916	1.38461	-0.790962	-1.6527	0.117621	-1.82445	0.000328271	-0.703225	0.679804	-0.14211	1.16274	0.567786	0.676017	0.524549
ENSG00000114023	2.19234	0.171807	-0.601085	0.0274109	-1.89321	-0.690693	0.388278	0.129154	0.660968	0.0283735	0.223146	0.652147	-1.28863
ENSG00000114054	1.36817	-0.346525	1.54209	-1.33387	-0.155434	-0.637519	0.443361	0.35892	1.10041	-1.05507	-1.14903	0.781157	-0.916655
ENSG00000114268	1.20239	-0.587794	-0.990724	0.328178	-2.27278	-1.02782	0.506838	0.573335	1.01623	0.74742	0.80251	-0.0218111	-0.275972
ENSG00000114270	-0.275811	0.474583	-0.204438	-0.0351212	-1.07834	-0.361972	-1.53065	1.64666	-1.38532	1.71124	0.58449	0.314085	0.140587
ENSG00000114346	1.19479	-0.428921	1.22551	-1.12206	1.18388	0.0360029	0.496528	1.00361	-1.8242	-0.467157	-1.11295	-0.383405	0.198365
ENSG00000114388	0.205017	-0.804914	0.804232	1.51886	-0.338899	1.35872	0.444987	-1.94385	-0.648735	-1.08241	0.835231	-0.358663	0.0104248
ENSG00000114450	1.13594	-0.406901	-0.229398	-1.07534	-1.07918	0.105783	1.36397	0.454612	-1.45435	0.843437	0.23561	1.31873	-1.21291
ENSG00000114491	0.498065	0.593895	-0.244961	-0.527677	1.44941	-0.0644932	0.14015	0.364327	-2.71855	-0.55041	-0.330546	0.565913	0.824878
ENSG00000114554	1.9682	0.118634	-1.65637	-0.520179	-0.731462	1.14577	-1.23392	1.00516	-0.764724	0.218045	0.0486583	0.172548	0.229632
ENSG00000114646	-0.28197	0.468339	-0.738043	-1.04029	-1.09609	-0.796478	1.73358	0.534861	2.08096	-0.489601	-0.48369	0.316075	-0.20765
ENSG00000114738	-0.525143	0.0195149	1.49628	-1.12499	1.0998	1.4067	-0.319304	1.32944	-1.13343	-0.899852	-0.560871	-0.864239	0.0760922
ENSG00000114796	1.47927	-0.420805	-1.06402	0.705161	-1.52109	0.0271518	-1.00239	-0.43168	-0.472245	1.59091	1.26035	0.19477	-0.345375
ENSG00000114841	-1.00774	-0.223841	0.778538	1.17845	1.14322	1.48711	-1.00261	1.06819	-1.00782	-1.00481	0.0831955	-0.491342	-1.00055
ENSG00000114850	0.551686	-0.11297	0.801147	-0.488128	0.000760973	-1.46579	1.16664	-0.485577	1.38012	-1.32152	-0.92227	1.48582	-0.589916
ENSG00000114859	1.79067	0.98527	-0.969503	-0.585308	-0.794098	-1.23199	0.698892	0.548555	-0.115125	-1.59916	-0.0641833	0.407845	0.928134
ENSG00000114923	1.1853	-1.56165	-0.676352	0.0710924	-1.93613	0.38541	0.745767	-0.0421306	1.21075	0.666201	-0.540939	-0.430049	0.92273
ENSG00000115170	-0.117987	0.678015	-0.579998	-0.541235	-1.78456	-0.167389	1.36472	0.875362	1.83326	0.0992511	0.161645	-0.892159	-0.928923
ENSG00000115226	-1.59012	-0.431746	1.31508	-0.265129	0.474567	1.31648	-1.34113	0.601371	0.0973957	1.51803	-0.312676	-0.694201	-0.68791
ENSG00000115233	-0.523832	1.10321	1.33917	-0.590663	1.06272	-0.307506	0.932741	0.838875	-1.73344	-1.33675	-0.733886	-0.369556	0.318923
ENSG00000115275	0.284697	0.56341	-0.811527	1.92402	-0.619426	0.0988897	-0.487077	-0.805239	1.36205	-0.965129	-0.179436	-1.42286	1.05763
ENSG00000115306	-1.46773	-1.12626	-1.69945	-0.684579	-0.283533	0.10861	0.56733	0.933245	0.642731	1.27368	0.765751	-0.164195	1.13439
ENSG00000115307	-0.925334	-0.533588	0.925802	1.47129	0.906671	0.767647	-1.90354	1.28695	-0.585735	-0.0510684	-0.718557	-0.519081	-0.12146
ENSG00000115339	-0.404683	0.527479	-0.319003	0.748902	1.07683	1.03945	-1.5439	1.11336	-1.88269	-0.15389	0.340994	-1.04614	0.503288
ENSG00000115350	0.768634	0.73769	1.13358	0.844045	1.60345	-0.0619834	-1.18524	-0.717113	-0.848994	-1.03408	-1.31156	-0.62026	0.691836
ENSG00000115363	0.692947	-1.01355	1.15726	0.74034	1.86362	0.559474	-1.53822	-0.0423047	-0.873229	-0.444394	-0.842089	-0.741608	0.481748
ENSG00000115380	-0.654134	0.296951	-0.887955	1.57007	-0.95163	0.0545802	-1.05366	-0.944095	-0.554407	0.955808	2.01115	-0.0666233	0.223942
ENSG00000115414	-0.382946	-1.05069	-1.50799	-0.301532	-1.46986	-0.271282	0.349374	0.992753	0.938033	1.93544	0.614634	0.193844	-0.0397924
ENSG00000115419	-1.61598	1.04629	-0.295578	-1.41165	0.654572	-1.30052	0.661508	0.244106	-0.779651	1.55533	0.4034	0.251951	0.586228
ENSG00000115457	1.49204	0.806447	0.580568	-1.8106	1.0725	-1.46511	-0.566277	0.892589	0.550947	-0.125503	-0.727925	-0.351533	-0.348136
ENSG00000115464	-0.449676	-1.22762	-0.609859	-1.13657	-1.2989	-0.508473	1.01242	0.85166	0.831157	1.88561	0.800721	0.0516432	-0.202113
ENSG00000115468	0.371583	-0.579966	-0.470089	0.0877904	0.743158	1.48559	-1.78865	0.886182	-1.03858	0.771692	0.0507612	-1.4305	0.911023
ENSG00000115486	0.645227	-1.16995	-0.316206	-1.08441	0.907599	1.42985	-0.926159	1.09125	0.314711	-0.963979	-0.288103	-1.01281	1.37298
ENSG00000115524	-0.32193	0.504789	1.18907	-1.89226	0.467508	-1.68947	0.396212	1.05996	-0.620883	1.1035	0.600784	-0.322271	-0.475009
ENSG00000115525	1.5263	-0.817617	0.675155	0.705719	-1.55124	-1.17331	-0.656376	1.42912	-0.2574	-1.07771	0.383393	0.19983	0.61414
ENSG00000115548	0.870993	-0.105136	-1.54298	0.278234	-1.99031	-0.993927	0.38985	0.533553	0.749847	1.37713	0.875493	-0.0439466	-0.398791
ENSG00000115648	0.0149727	-1.21776	-0.538957	0.533848	1.40616	1.52739	-1.52719	-1.34876	-0.0636895	0.606191	0.667071	-0.604715	0.545435
ENSG00000115687	1.70091	-0.682701	-0.977848	1.90869	-0.823506	0.375579	0.471776	-0.885432	0.0478058	0.299039	-0.865538	-1.06321	0.494431
ENSG00000115758	-0.922799	0.567906	0.962081	0.489775	-0.873199	-1.2143	2.02038	-1.09997	0.244682	-0.311028	-0.173316	1.12879	-0.819006
ENSG00000115760	-1.91284	0.211083	0.068206	-0.830787	-0.764401	-1.06833	1.48713	-0.3808	0.316425	0.986009	1.34463	-0.22377	0.767447
ENSG00000115816	-0.775884	1.31612	0.524889	1.35178	0.267046	-1.8992	1.06382	-1.02152	0.622301	-0.913053	0.0961322	0.057531	-0.689957
ENSG00000115884	-1.67222	-0.457176	1.03892	-0.654518	0.94691	0.179386	-1.3767	1.74664	-0.144146	1.08899	0.140597	-0.551791	-0.284887
ENSG00000115919	1.48327	-0.349507	0.753265	-0.446771	0.309385	1.7988	-1.01603	-1.8288	-0.825838	0.267616	0.36171	-0.561341	0.0542506
ENSG00000115977	-0.938517	-1.08163	-1.09466	-0.858677	0.728779	-1.11326	1.09967	0.876552	0.851163	1.40171	-0.52967	-0.405192	1.06374
ENSG00000116005	-0.100629	-0.970506	-1.81445	0.523218	-0.371037	0.578947	-0.968161	0.209021	0.883845	2.0082	0.860216	-0.666766	-0.171897
ENSG00000116016	2.28055	-1.48271	-0.425299	0.272075	-0.402942	0.268266	-1.05702	0.336954	0.656649	-0.189226	1.17445	-0.784204	-0.647538
ENSG00000116062	-0.0613435	0.866534	-0.142223	0.451771	1.37389	-0.166546	-1.73783	0.808273	-1.7039	0.524625	-0.0245565	-1.15157	0.962872
ENSG00000116106	-0.490196	-0.469163	0.67364	0.521589	-0.149275	0.56644	-2.05503	-0.0616402	-0.876226	2.07045	0.659882	-0.777248	0.386775
ENSG00000116133	0.392578	-1.05608	1.53548	-0.784809	-0.0244317	-0.710321	0.236835	1.66878	0.899873	-1.24177	-1.26163	0.624271	-0.278777
ENSG00000116171	1.22848	-1.52479	-0.348544	-0.0285791	0.284561	0.807802	-1.35107	1.11361	-0.7297	0.739914	0.791338	-1.50522	0.522185
ENSG00000116205	-0.491677	1.39349	0.114227	-0.601401	-0.623498	0.457722	1.56241	1.67827	-1.1388	-0.579823	-0.876372	0.179046	-1.07359
ENSG00000116209	1.91269	-0.983399	-0.787566	0.869694	0.172071	0.625428	-1.8124	0.596582	-0.600573	0.753633	0.379884	-0.901757	-0.224294
ENSG00000116285	1.04434	-1.54464	0.510127	-1.12848	-0.931405	-0.0115284	0.460173	1.63903	0.49898	0.923703	0.216539	-0.260093	-1.41674
ENSG00000116406	0.124672	0.0815578	-1.54788	-0.778953	-1.00578	0.17237	2.18749	0.88421	0.964048	-0.341825	-0.726952	0.622837	-0.635792
ENSG00000116459	0.557187	1.91729	-0.938424	-1.49346	1.12043	-0.419521	-0.378581	0.639453	-0.504204	0.748622	-0.938862	0.611442	-0.921368
ENSG00000116478	1.05819	-0.300708	1.28383	-0.641278	1.33977	0.881903	-1.79928	0.710427	-1.06381	-0.314367	0.0141384	-1.08525	-0.0835649
ENSG00000116539	-0.54841	0.0570225	-0.823371	-0.317282	-0.804848	-1.07668	1.04988	1.0095	0.256451	2.11004	0.391673	-1.50855	0.204574
ENSG00000116584	-1.55359	0.0814928	-1.60269	-0.827006	0.264037	0.798103	0.409932	1.0504	0.892312	-0.655885	0.87887	-0.943955	1.20798
ENSG00000116641	0.81273	-1.39597	-0.717004	-1.45845	-0.734235	0.0730474	0.50451	1.22087	0.209039	1.64498	1.00399	-0.46876	-0.694755
ENSG00000116649	1.0206	-0.753329	1.99893	0.27298	0.674396	0.793261	-0.975886	-0.880471	-1.33765	-1.10672	-0.330436	0.0033074	0.621015
ENSG00000116678	1.49132	-1.368	-1.43797	-0.163559	-1.37062	-0.462865	0.126544	1.03178	0.66373	1.22824	0.533937	0.291081	-0.563616
ENSG00000116679	0.54987	0.0517249	-0.230989	-0.180913	0.677808	0.672857	-1.81322	0.313884	-0.928447	1.23273	1.56493	-1.52753	-0.38269
ENSG00000116685	-0.317674	-0.198764	0.714479	1.28162	0.569556	-0.0606751	-2.15222	-0.46278	-0.930941	1.3627	1.15574	-0.406087	-0.554956
ENSG00000116701	0.133469	-0.539336	0.715142	0.855616	0.740117	-0.524133	-1.80843	-0.0603171	-1.52049	1.26889	1.41064	-0.662823	-0.00834969
ENSG00000116793	-0.344535	-0.156252	1.03224	-1.38961	-0.582971	1.7746	0.848925	0.939794	-1.35971	0.00553262	-0.945757	-0.621162	0.798909
ENSG00000116815	1.31325	-0.956479	-0.668542	-0.281795	0.686298	1.4454	-1.53889	1.57734	-0.565538	0.203365	0.042411	-0.992444	-0.264368
ENSG00000116871	0.561958	-0.813161	1.25536	-0.408498	1.00202	0.262481	-1.70475	0.972193	-1.8145	0.602863	-0.26237	-0.361207	0.707612
ENSG00000116898	0.793241	-1.02952	1.16312	0.074022	1.3915	1.0115	-1.28018	1.10499	-1.0271	-0.562154	-0.557971	0.11739	-1.19883
ENSG00000116954	1.14599	-0.548914	0.0768086	0.790511	-0.636556	1.14575	-1.4198	-0.871943	-1.30861	1.26927	1.12962	-0.812018	0.0398836
ENSG00000116984	-0.351912	-0.408946	-2.25527	0.413057	-0.99961	-0.874039	0.522302	0.792703	1.11378	1.25046	0.785079	0.434674	-0.422273
ENSG00000117020	-1.1417	1.02565	-1.04342	-0.815318	0.586455	-0.650709	1.90125	-0.285545	0.0195055	0.315306	0.566108	0.963948	-1.44152
ENSG00000117114	1.71249	-1.37709	-0.146835	-0.997265	-0.547841	1.14882	-0.772329	1.19377	-0.206087	1.04372	0.162891	-1.16294	-0.0513107
ENSG00000117122	0.753757	-0.534601	-1.00757	0.579573	-0.567036	1.20719	-2.22345	0.663689	-0.416704	1.10222	0.675457	-0.732746	0.500221
ENSG00000117139	0.185599	-0.559885	-0.365618	0.363285	-0.0849265	0.861334	-1.64413	-1.47674	1.01521	0.401136	2.05916	-0.51348	-0.240936
ENSG00000117143	0.110409	0.611242	0.42965	0.498607	-0.47335	-1.20064	1.48923	1.30466	-1.10211	-1.2983	-0.331635	1.1179	-1.15567
ENSG00000117152	1.4744	-0.870455	-1.16352	0.25843	-0.170728	-0.159565	-0.957899	1.87422	-1.05575	1.2602	0.186191	-0.651998	-0.0235283
ENSG00000117155	0.254194	-0.400136	1.65588	-1.11835	0.697338	1.30659	-0.219312	1.56042	-0.882687	-0.375025	-0.57057	-1.09544	-0.812906
ENSG00000117226	-0.907788	-1.20422	0.317742	-0.0112503	1.44928	1.25896	-1.23348	1.33272	-0.531042	0.231106	-0.155552	-1.30588	0.75942
ENSG00000117228	0.554896	-0.887568	1.57496	-0.377235	0.579738	1.49646	-1.01491	1.19873	-1.1904	-0.648577	0.214949	-1.08859	-0.412452
ENSG00000117298	0.282277	-1.85454	-0.467195	-0.328839	0.43523	1.37989	-1.30382	0.525772	-0.448802	1.11392	0.800734	-1.06536	0.930739
ENSG00000117305	1.19121	-0.555307	-1.50791	0.465427	-0.990537	0.545345	-0.876018	-0.0280429	0.933076	1.20869	1.36614	-0.839186	-0.912889
ENSG00000117318	-0.773449	-0.608223	-0.589411	-0.108399	1.04992	1.68052	-0.93269	1.64323	-0.629446	-0.535416	-0.451577	-0.93479	1.18973
ENSG00000117335	-0.834052	0.0277448	-1.55461	0.204812	-0.767536	-0.534609	-0.95769	1.11604	1.19668	1.0539	1.61881	-0.775533	0.206054
ENSG00000117360	-1.59402	1.46615	1.27235	0.515028	0.516874	-0.137456	-0.569973	0.271909	-1.7362	-0.602808	0.35098	-0.653909	0.901081
ENSG00000117385	0.859229	-0.809848	0.176686	0.127744	-0.293257	1.91068	-1.70973	0.786744	-1.43669	0.254588	0.310113	-0.808854	0.632598
ENSG00000117394	1.09084	-0.316444	-1.38249	0.706839	-1.70749	-1.02196	-0.66604	0.816044	0.593918	1.21848	1.11729	-0.077867	-0.371136
ENSG00000117395	0.718618	1.28732	1.81887	0.641566	0.690923	-0.633691	-0.117648	0.162893	-1.10426	-1.6055	-0.762062	-0.226249	-0.87078
ENSG00000117399	0.0121054	-0.318078	1.63755	-0.0907835	1.27285	0.490854	-0.683841	1.26072	-2.05274	-0.695212	-0.457803	-0.58376	0.208134
ENSG00000117461	-0.0289327	-1.07153	1.22761	-0.382156	0.799561	1.05847	-1.42755	1.08111	-1.53208	1.11568	-0.468006	0.232997	-0.605172
ENSG00000117472	-0.446405	-0.614151	-0.372369	0.606181	0.519822	0.897453	-1.87335	-0.433419	0.587514	0.457674	1.87715	-1.42122	0.215119
ENSG00000117479	-0.82896	-0.144519	-0.962948	1.50524	-0.976466	-0.874216	0.279885	-1.30268	-0.128362	1.01945	0.173668	0.408831	1.83107
ENSG00000117523	-0.765538	-1.1642	0.0822712	-0.492566	-1.72192	-0.960295	0.799111	1.0338	-0.344389	1.61075	0.559432	0.321927	1.04162
ENSG00000117525	0.453536	-1.1915	-0.0494726	1.09316	-0.555139	-0.863935	-1.04818	-0.841117	-0.404017	1.10635	2.21117	0.178664	-0.0895133
ENSG00000117597	-0.894196	1.21813	-1.05564	0.836604	-1.20171	-1.18885	0.379984	-0.198042	-0.329474	0.940404	1.87761	0.174238	-0.559045
ENSG00000117601	1.17018	1.43279	0.719999	-1.483	0.7112	-0.87818	-0.511825	1.36734	0.160869	-0.253018	-1.09467	-1.03366	-0.308018
ENSG00000117602	-0.883478	-1.01047	0.344565	-0.12232	0.782245	0.869954	-1.42454	1.30802	-1.11146	1.86387	0.0746681	-0.377668	-0.313379
ENSG00000117616	-0.74813	1.68707	-1.32282	-0.984676	0.123793	1.67661	-1.00853	-0.561362	-0.28434	0.717886	0.290375	-0.482049	0.896177
ENSG00000117632	0.143602	-0.668236	1.31367	-0.089581	1.09024	0.449697	-1.77051	1.57944	-1.50325	0.319018	-0.298671	-0.572795	0.0073859
ENSG00000117640	1.14743	0.0523072	0.98836	0.993967	-0.627155	1.19544	-2.33154	0.106608	-0.011755	0.415945	-0.60253	-0.542571	-0.784507
ENSG00000117682	1.14948	-1.77425	-0.270148	-0.661044	1.69737	0.556959	-0.811654	0.903344	-1.01736	0.562711	0.279492	0.299129	-0.914031
ENSG00000117713	-0.401566	-0.836867	-0.478022	-1.4805	0.350262	-0.0103506	0.643888	1.71408	-0.559745	0.873119	-1.37583	1.50698	0.0545453
ENSG00000117748	-0.00737118	-0.0260493	1.49407	0.246091	0.987826	0.839332	-1.41463	1.30922	-1.31756	-0.0485441	-0.152885	-1.5573	-0.352202
ENSG00000117984	0.448827	-0.937242	-2.10731	0.525461	-0.758558	1.50132	-0.452371	0.277199	-0.204664	0.22383	1.3232	-0.706198	0.866499
ENSG00000118058	-0.870261	-1.44116	-1.30241	-0.394432	-1.08786	0.0704699	1.28423	-0.261068	0.929932	1.66195	0.640694	0.192225	0.577697
ENSG00000118096	1.17185	-0.334163	-1.82787	0.890628	-0.257519	0.718326	1.16209	-1.11065	1.43214	-0.551016	-0.422508	-0.0472249	-0.82408
ENSG00000118137	-0.188392	1.57077	1.44914	-1.29117	1.16507	-0.66982	-0.608416	0.501926	-0.719171	0.681715	-1.38748	0.113791	-0.61797
ENSG00000118162	1.32889	0.227484	1.04878	-0.603417	-0.390502	-1.32914	-0.139415	0.781409	1.51313	-1.22548	-1.22764	0.667684	-0.651787
ENSG00000118193	-0.746021	0.363605	0.964654	-1.45572	0.996128	-0.190294	0.570881	1.5521	-1.74393	0.0331896	-0.988795	-0.0457021	0.689907
ENSG00000118257	0.388828	-1.01118	-1.29751	-0.389146	-0.994625	-0.359384	0.99335	0.32487	-0.243781	2.2875	-0.00673519	1.00276	-0.694956
ENSG00000118263	0.357228	0.267047	-0.908991	-0.54093	-1.84913	-0.687897	-0.412632	1.15869	-0.231989	1.05465	2.00257	-0.30274	0.0941176
ENSG00000118271	0.853954	2.01728	0.454609	-1.06568	0.943447	-0.812131	-1.06119	1.03753	-0.00310393	-0.101085	-1.14783	-0.837665	-0.278123
ENSG00000118418	0.500237	-0.275301	2.16649	-0.412666	0.466529	1.19379	-0.692177	0.942827	-0.655638	-0.981818	-1.43636	-0.339483	-0.476421
ENSG00000118454	1.29886	-0.12556	1.77977	-1.00631	-0.00458517	0.753871	-1.54445	0.619826	-1.28567	0.765498	-0.478525	-0.465774	-0.306945
ENSG00000118503	1.65821	-0.141925	0.158651	0.570189	-0.847173	-1.13615	-0.467636	-1.71299	0.202009	0.327206	1.63758	-0.77899	0.531023
ENSG00000118515	-0.550758	1.01437	0.34498	1.12207	-0.0216832	-0.767304	-1.36153	-0.245769	-1.94862	1.45325	-0.231171	0.358206	0.833959
ENSG00000118523	1.98947	-0.51568	0.45207	0.175907	-1.55789	-1.54827	-0.45403	0.606016	0.0960307	0.118708	-0.664678	1.2954	0.00694938
ENSG00000118564	1.46514	-1.51654	-0.0669096	-0.968797	0.625606	1.68122	-0.596078	-0.347032	-0.72564	-1.00623	1.08806	0.435047	-0.0678536
ENSG00000118600	0.463732	-1.54287	-1.55092	1.15952	1.08854	0.258441	-1.56514	0.123129	1.04144	-0.531972	0.163733	0.715972	0.176402
ENSG00000118816	1.26684	-0.672532	-1.86929	1.2292	-0.815783	0.436937	-1.03984	-0.0750688	0.972805	0.495316	1.05094	-0.820227	-0.159294
ENSG00000118898	-0.524524	-0.517541	-2.29886	0.347335	-0.556069	0.591297	-0.406282	0.351401	1.34213	1.24212	1.03286	-0.807367	0.203506
ENSG00000118922	0.413783	-0.991157	-0.0582488	-0.991281	1.25605	-0.010753	-1.05138	2.07332	-1.34526	0.8656	0.377587	-0.142387	-0.395872
ENSG00000118939	-0.392604	-0.253661	1.98077	-0.43304	1.6367	-1.66053	0.359676	-0.670842	-0.022812	-1.08364	-0.324067	0.401269	0.462784
ENSG00000118960	0.672562	0.184622	-1.09044	1.33871	0.0299166	-0.592462	-1.6103	-1.12422	1.26914	0.709371	1.23785	-0.236422	-0.788324
ENSG00000118961	-0.61082	0.162338	-1.45184	1.56977	0.00683533	0.966086	-1.28113	0.926309	1.25013	-1.10805	0.367222	-0.818477	0.0216285
ENSG00000119138	0.742352	-0.547922	-1.07781	0.575671	-0.361467	1.84979	-1.63621	0.0668897	-1.20936	1.33632	0.182048	-0.221856	0.301561
ENSG00000119280	-1.57968	0.562821	0.961079	-0.601492	0.0979438	-1.41328	0.423974	1.89923	0.505629	0.59739	-0.859176	0.241863	-0.836301
ENSG00000119314	-1.50415	0.0736558	0.698207	-1.09131	1.04418	-0.899361	-0.170089	2.18337	-0.853024	0.358038	0.516004	-0.472028	0.116501
ENSG00000119321	-1.33431	1.35368	-0.667507	-0.38272	0.467886	-0.0330975	-0.423888	0.825179	-1.91833	1.60853	0.27847	-0.301706	0.527807
ENSG00000119326	-1.75248	0.53848	0.741838	0.693855	1.59927	-0.992155	-0.111378	0.682561	-1.30717	-0.75885	0.127516	-0.48603	1.02455
ENSG00000119333	-1.2612	0.866497	0.744749	-0.170278	1.79882	0.0730745	-0.274974	1.22044	-1.20647	-1.27116	-0.780848	-0.395361	0.656714
ENSG00000119335	-1.06122	0.871766	0.933277	0.0599294	1.04018	-0.263772	-0.0766915	1.66825	-1.69506	-1.33943	-0.20281	-0.509506	0.575096
ENSG00000119383	-1.15512	0.698149	-1.09973	0.391531	1.3251	0.356605	-0.626152	1.1837	-0.841503	-1.08025	0.735535	-1.10946	1.2216
ENSG00000119392	-1.18148	0.187378	0.0787794	0.831459	1.40136	0.476363	-1.38565	1.03185	-1.55832	-0.252177	0.170038	-0.937826	1.13824
ENSG00000119414	-1.75193	1.03459	0.573314	0.653092	1.42061	-0.236742	-0.539737	1.08496	-1.44363	-0.372834	-0.200933	-0.908716	0.687959
ENSG00000119514	0.325646	-0.486652	-0.0302696	-0.834044	0.480102	2.55977	-0.0886746	0.438025	-1.09161	-0.96668	-0.787924	-0.505406	0.987722
ENSG00000119541	-2.22676	0.410799	0.991556	0.793423	-0.0254981	-0.241557	0.0164676	0.91106	-1.5855	0.056499	1.00971	0.58841	-0.698606
ENSG00000119630	0.173476	-0.705417	-0.925587	1.06875	-0.00534755	-2.47782	-0.392738	-0.0378738	0.936514	0.639799	0.655025	-0.131041	1.20226
ENSG00000119632	1.68984	-0.563781	1.24374	-0.172668	0.563847	1.28787	-0.722197	-0.458434	0.75203	-1.43952	-1.16828	-0.621223	-0.391215
ENSG00000119636	-0.279748	-1.08754	1.24813	0.983629	-1.0785	1.02832	0.913018	-0.190936	-1.42439	0.0630529	1.22774	-1.24861	-0.154175
ENSG00000119655	-1.16027	-0.476308	-1.26806	1.76696	-0.0963703	-0.132891	-1.33941	0.656467	-0.0485888	0.814861	1.6208	-0.386152	0.0489533
ENSG00000119673	-0.882684	0.834138	2.06947	-0.757101	0.891123	-0.97387	0.318854	-0.772897	0.97366	-0.420836	-0.426842	0.45567	-1.30869
ENSG00000119686	1.32869	-0.781643	-1.49387	0.050042	0.605988	1.54836	0.0496812	-0.714279	0.212449	-0.183087	0.932239	-1.76625	0.211673
ENSG00000119705	0.564201	0.870955	2.14146	0.479398	0.737905	-1.16765	-0.163014	-0.221734	-0.126937	-1.16289	-1.05632	0.339302	-1.23468
ENSG00000119707	0.616688	0.11045	0.913434	-0.555695	0.136248	1.33086	-0.361041	1.69469	-1.28963	-0.831357	-1.56586	-0.749892	0.551115
ENSG00000119771	0.00247477	-1.29002	-0.330495	0.370443	0.200333	-0.876095	1.22178	-2.02299	1.28108	-0.451954	1.03243	0.885784	-0.0227851
ENSG00000119772	1.59679	-0.164634	-0.28794	0.397387	-0.711743	0.888588	-1.80213	-1.71197	0.628291	0.832676	-0.153753	0.732397	-0.24396
ENSG00000119801	0.745222	-0.882408	-0.539461	0.843851	0.0333956	0.270174	-2.15838	-0.448412	0.0720249	1.54478	1.36904	-0.650974	-0.198849
ENSG00000119862	1.23134	-0.345661	-1.33837	0.328975	-1.28194	0.0138395	-1.3944	-0.808979	1.3299	1.38893	0.584419	0.411087	-0.119145
ENSG00000119866	0.57163	0.0700666	1.08801	1.75233	-0.895152	-1.27015	-1.80473	0.242112	0.0225692	1.0131	-0.282503	0.219804	-0.727084
ENSG00000119888	-0.997999	-0.554499	0.13102	1.04437	0.396725	1.23922	-1.87617	0.26781	-0.128742	0.315517	0.799349	-1.61177	0.975167
ENSG00000119900	0.515162	-0.705103	-0.801189	1.34875	-0.942093	-1.81577	0.072028	0.0972708	-0.0854329	1.19428	0.975897	1.11726	-0.971058
ENSG00000119912	-0.854659	-0.23502	0.448559	-0.620253	-1.06078	0.588292	2.29612	-0.549502	-0.856271	1.3424	0.401579	-0.940667	0.0402059
ENSG00000119917	2.00767	-0.0809691	0.0788544	0.0770278	-0.419735	0.943321	-0.430415	-0.838426	-1.71422	-0.448907	1.47135	0.168672	-0.81422
ENSG00000119922	1.94212	-0.0110005	0.000906183	-0.00343176	-0.510999	1.36489	-0.74368	-0.925769	-1.76375	0.00163736	1.16458	-0.041021	-0.474476
ENSG00000119943	1.33775	-0.338417	-1.25295	-0.334189	-1.29295	1.95886	-0.194021	-1.34268	-0.159735	0.524934	0.026392	0.844961	0.222042
ENSG00000119950	1.61595	-0.43457	-0.697769	0.06862	-1.90525	-0.619467	0.621984	-0.977957	1.35854	0.692305	0.474205	0.527071	-0.72366
ENSG00000119986	0.136708	-0.197285	-1.4984	1.74961	-1.20963	-0.549572	1.10396	-1.33103	0.449571	0.673781	1.06752	-0.13988	-0.255353
ENSG00000120093	-0.808267	1.24667	1.33128	-1.36685	0.0759012	-0.189633	0.184681	-1.56995	0.101896	-0.258616	-0.988199	1.27275	0.968342
ENSG00000120129	0.679877	-0.321525	-1.21831	0.89669	-1.14805	-1.63911	1.47045	-0.630419	1.29789	0.700399	0.126825	0.321297	-0.536025
ENSG00000120162	-0.490661	-0.669339	2.38673	0.265336	0.715437	-0.686034	-0.573341	-1.03641	-1.38547	0.042214	0.259389	1.07771	0.0944354
ENSG00000120217	-1.36905	-1.53757	1.27741	-0.524427	0.786836	-0.456757	0.254657	0.565067	-0.327298	-1.28753	0.3024	0.930041	1.38622
ENSG00000120253	-1.39919	0.0676133	2.0684	-0.556505	0.838752	-0.105892	1.23121	0.419968	-0.60875	-0.631551	-1.18966	0.584338	-0.718736
ENSG00000120306	-0.219071	-0.172869	0.439475	0.16246	-1.56047	-0.871236	1.49928	-0.688904	1.62854	0.0703724	-0.555029	1.3138	-1.04635
ENSG00000120322	0.619956	-0.29609	-1.57607	0.742868	-1.26536	1.1811	-1.56344	0.702404	-0.345531	1.23875	0.576873	-0.542282	0.526822
ENSG00000120324	0.934435	-1.16435	-1.90784	0.608486	-1.53793	0.382497	-0.224983	1.11005	0.270302	1.13719	0.684854	0.0640348	-0.356756
ENSG00000120334	-1.25409	1.63641	0.756021	-1.17891	-0.193557	0.0305527	0.723863	1.56906	-1.45873	0.0297825	-0.789546	0.104702	0.0244352
ENSG00000120437	-1.00763	-0.155531	2.02384	-0.498106	0.675016	-0.928833	0.575064	0.696683	-0.0162748	-1.33626	-1.16991	1.1521	-0.010149
ENSG00000120509	1.43809	-0.218958	0.52578	1.0558	0.697256	0.328503	-0.672637	-2.04138	-0.974307	-0.653876	1.03344	-0.850561	0.332855
ENSG00000120539	1.06859	1.16067	0.759011	-1.83089	1.4836	-0.37664	0.538928	0.017528	-0.677507	-1.03354	-1.17757	0.162027	-0.0942089
ENSG00000120594	-0.246772	0.0636842	-0.648596	0.573447	-0.729912	-0.263727	-1.87495	-0.176589	0.766476	2.45246	0.559445	-0.171204	-0.303756
ENSG00000120699	-1.11954	-0.02815	1.41633	-0.474818	1.38622	-1.11984	0.899123	0.0595279	-0.7262	-1.61173	-0.256307	0.569564	1.00581
ENSG00000120705	-0.660438	1.38688	1.06866	0.174803	0.865575	-0.919335	1.4827	0.459291	-0.458013	-0.870732	-0.956853	0.0335176	-1.60606
ENSG00000120708	0.317269	-0.356051	-1.12467	1.08319	-1.80365	-0.520651	0.26258	-0.826102	0.294315	1.07965	1.20487	1.2621	-0.872852
ENSG00000120725	1.8011	-0.880686	-0.546043	0.939328	-0.46563	-0.625274	1.14126	-1.17672	0.87401	-0.418726	0.604569	0.219786	-1.46697
ENSG00000120727	-0.985165	1.33477	0.569867	-1.05903	0.571842	-0.244604	1.49628	0.59345	0.237239	-1.35478	-1.04974	0.89991	-1.01004
ENSG00000120738	0.862733	-0.293791	-1.71357	-1.37912	0.392758	-0.675175	1.5747	1.62434	0.464085	-0.202309	-0.167448	0.0724652	-0.559666
ENSG00000120784	-1.08689	0.247719	-1.13891	1.24044	1.06434	-0.827633	-0.925791	0.293551	-1.02482	1.5352	0.494695	-0.802082	0.930188
ENSG00000120802	0.200538	0.237172	0.000531753	-1.11999	1.26446	-0.429571	1.05736	2.04742	-0.74402	-1.4681	-0.828545	0.152946	-0.370203
ENSG00000120805	0.987365	-0.46846	0.181869	-1.41249	0.0490903	1.10927	1.0672	1.35784	-1.29593	-1.13368	0.856206	-0.752489	-0.545791
ENSG00000120832	-0.910831	0.205406	-0.150819	1.36862	-0.823702	0.893196	-0.985161	-1.19182	-0.896548	0.406747	2.09564	-0.0503843	0.0396475
ENSG00000120833	-1.73969	0.911138	0.0724517	-0.304564	0.316889	-1.63503	1.19889	0.915173	0.538901	-0.323891	-1.2696	0.415598	0.903739
ENSG00000120913	-1.34142	0.843447	-0.186421	-1.02192	-0.0925868	0.0144023	-0.482712	1.67512	-1.54348	0.486138	-0.551407	1.00618	1.19466
ENSG00000120925	-0.839923	0.897369	-2.04076	-0.835004	-0.531056	0.248411	1.30848	1.17081	1.29554	-0.411421	0.265254	0.00393836	-0.531635
ENSG00000121039	0.509874	-0.0159917	-0.345186	2.10473	-0.221573	0.602123	-1.07611	-1.35687	-1.0325	1.01295	0.757274	0.111071	-1.04979
ENSG00000121064	1.13906	-1.1674	-1.77796	0.275798	-0.980732	0.639397	-0.707523	0.140199	1.70185	0.256326	0.461123	0.729912	-0.710052
ENSG00000121152	-0.0855296	-0.126936	1.36654	-1.11288	1.1056	-0.283192	0.953328	0.506779	-0.341171	-0.559485	-2.16825	-0.332384	1.07758
ENSG00000121281	1.34782	-0.0660934	-0.504546	-0.533035	-1.27656	-0.269533	1.16867	0.893633	1.6742	-0.00468647	-1.07957	-0.00672069	-1.34358
ENSG00000121310	0.712712	0.502417	0.73902	-0.0918836	-0.222663	1.28577	-2.27954	-0.612387	0.810882	-0.876981	1.01129	0.00197362	-0.980602
ENSG00000121316	-1.76739	-0.163076	-0.510147	-0.112144	-1.38087	0.884814	1.38431	0.745883	1.46301	-0.869317	0.387531	0.396661	-0.459272
ENSG00000121413	1.35165	1.47145	-0.645356	-0.845516	-1.0045	0.188661	-1.75043	0.96126	1.08944	0.211184	-0.622916	0.0643383	-0.469264
ENSG00000121417	-0.0557796	1.08261	0.065051	-0.712815	1.22162	1.38321	0.654297	-1.35524	0.890048	-1.34346	-0.919743	0.171715	-1.08151
ENSG00000121579	1.92537	0.130071	1.10898	-1.12947	0.430342	-0.621789	0.836972	0.859344	-1.23149	-1.02247	-0.893192	0.205404	-0.598081
ENSG00000121691	1.02069	-1.30216	-0.967499	0.531884	0.90904	1.07569	-0.157866	-2.18061	0.717202	0.633928	-0.341266	-0.319959	0.380922
ENSG00000121775	0.311992	1.52713	1.11092	0.0442383	0.974656	-0.23928	0.515315	-0.179697	0.0675706	-1.5144	0.404145	-1.51514	-1.50745
ENSG00000121797	-0.521081	-0.246932	0.952875	-0.975645	-0.354993	0.891351	0.835744	-0.635815	1.13874	-2.12397	1.33419	-0.423824	0.129357
ENSG00000121858	0.375313	-0.453589	-0.928006	0.851412	-0.714784	0.44273	-1.46545	-0.54986	-0.41778	0.781339	2.43712	-0.425847	0.0673964
ENSG00000121879	0.879271	0.788491	0.580257	-0.879963	-0.757856	-1.05504	1.25516	0.83623	0.743892	-0.224231	-0.0240707	0.0763884	-2.21853
ENSG00000121900	0.836582	-0.309773	-1.70763	-0.0770914	-1.09356	1.15067	0.364244	0.0566028	1.57345	-0.86868	-1.17559	0.284907	0.96587
ENSG00000121957	1.18458	-1.24496	0.349547	-0.645478	1.39325	0.34793	-1.07789	1.1432	-1.50521	0.972781	0.255606	-0.662109	-0.511246
ENSG00000121966	-1.09978	-1.28256	1.47764	0.669114	-0.245066	-1.87636	0.560297	-0.470268	0.492194	1.23543	0.147956	0.711217	-0.319823
ENSG00000122008	0.402267	-0.101845	-0.928063	-1.05058	-1.67879	0.170631	-0.946933	1.1747	1.21601	0.175736	-0.68515	0.791414	1.46061
ENSG00000122026	-0.683326	0.0148657	0.889433	1.71746	-0.994299	-1.39006	0.458977	1.07877	1.10991	-1.05431	-0.0989619	0.0206884	-1.06915
ENSG00000122133	-0.907893	-0.815174	2.23828	-0.465063	-0.517745	-0.662844	1.24657	0.211774	1.08159	-0.797702	-0.244889	0.539532	-0.906432
ENSG00000122218	0.5126	0.184507	-1.21057	-1.04915	1.00256	0.272501	-1.1646	0.906386	-0.593705	0.901558	1.65011	-1.41126	-0.000939023
ENSG00000122299	-1.43683	0.341112	-0.696843	-1.4684	-0.0533148	-1.5472	0.851049	1.07326	1.14016	0.200365	0.26866	1.21647	0.111507
ENSG00000122378	1.72162	-0.039316	0.113185	-0.200874	-1.83898	0.490578	0.822563	-1.41959	0.898003	-0.867911	-0.505949	0.918113	-0.091443
ENSG00000122417	0.178251	-0.838922	2.02065	-0.442533	-0.0560938	0.112814	-1.26694	1.56842	-0.627679	-0.196941	-0.559478	-0.983304	1.09176
ENSG00000122420	0.147117	-0.614408	-1.25623	1.57129	0.496449	0.393764	-1.17754	1.21112	-1.55639	0.623207	-0.508196	-0.374162	1.04397
ENSG00000122435	-0.513526	0.856316	-0.818835	-0.479494	0.765427	0.787385	-0.679327	1.29814	-0.143651	0.318641	1.00266	-2.37109	-0.0226525
ENSG00000122507	-1.56694	-0.310103	-1.46268	-1.14851	0.505631	0.674068	1.5214	-0.985288	0.227941	0.497931	0.766472	0.260663	1.01942
ENSG00000122566	-0.773096	0.843458	-1.7611	-0.132359	0.78973	-1.21666	1.59201	1.26255	0.776274	-0.740348	-0.0814651	-0.393188	-0.165799
ENSG00000122591	-0.516846	-1.10453	0.288439	-1.72787	1.52119	0.711434	1.04697	1.38188	-0.0699368	-1.0079	-0.643594	0.357021	-0.236252
ENSG00000122641	-1.61018	-0.628794	0.228534	1.17415	-0.458547	-0.375094	0.102012	-0.610224	-0.805423	0.910082	2.28785	-0.345035	0.130659
ENSG00000122678	-0.388592	-1.7907	0.0907811	-0.324679	-1.08367	-0.06659	1.50041	0.727138	1.32013	-0.535291	0.376174	1.17921	-1.00432
ENSG00000122694	1.11088	-1.10464	0.378274	0.246074	-0.221007	0.378989	-0.919695	-1.79687	0.372081	1.59408	1.12933	-0.115492	-1.05201
ENSG00000122705	-0.302855	0.764375	1.6107	0.398538	1.36281	0.281274	-1.59516	0.138833	-1.62794	-0.602347	0.0309775	-0.919239	0.460038
ENSG00000122861	-0.661485	-0.252866	1.20099	-0.581566	-1.91563	0.162321	1.30536	-0.0913301	0.701767	1.07379	-1.09484	0.929283	-0.775788
ENSG00000122862	1.3758	-0.0029217	0.837887	0.226687	-1.36926	-0.0800979	0.963193	-0.349059	0.446204	-2.19545	-0.392629	1.0128	-0.473152
ENSG00000122863	0.827046	-0.61323	-1.13961	0.277305	-1.19825	1.96202	-0.557303	-1.09356	-0.86872	0.668012	1.03509	-0.00604228	0.707244
ENSG00000122870	-0.288782	0.520462	-0.739628	0.873628	-1.48062	-0.49656	-0.148206	0.233601	-0.594442	-0.770728	2.44154	0.861447	-0.411715
ENSG00000122884	0.950419	-0.183953	-1.78666	0.427537	-2.28246	-0.111949	0.818374	0.402279	1.06502	0.262105	0.600557	0.089019	-0.250285
ENSG00000122970	0.871247	0.582844	-0.655104	0.165623	-0.963166	0.0604903	1.31011	-1.10564	1.96424	-0.830514	-0.410667	0.332406	-1.32186
ENSG00000123091	0.522948	-1.67161	1.14999	-0.52208	0.739681	0.887179	-1.52211	0.800865	-0.312958	1.41871	-0.251738	-0.846701	-0.392169
ENSG00000123094	0.100735	-0.467749	1.44979	-0.882513	-0.0690248	0.492263	-0.976164	1.97469	-0.882178	1.2444	-0.52137	-0.484086	-0.978789
ENSG00000123096	-0.497802	0.054156	-0.954552	-0.940636	-1.35996	0.427778	1.98401	0.0342182	0.806894	1.26398	-0.718718	0.729137	-0.828503
ENSG00000123130	0.85997	-0.0428055	0.51034	0.262538	-0.112737	0.995042	-0.817147	-0.233542	-2.44102	0.744182	1.06399	-1.18452	0.395716
ENSG00000123131	2.04912	-0.74893	-0.387964	1.06725	0.00489012	0.659285	-1.08199	-1.48708	-1.0716	0.649375	0.701834	-0.242533	-0.111666
ENSG00000123146	-0.359395	0.365418	-1.36873	0.364027	1.95717	0.0567287	-1.02878	1.04178	-0.975897	0.161057	0.0772382	-1.3131	1.02247
ENSG00000123154	-0.411105	-0.996525	-0.796838	0.187503	1.06531	0.832344	0.728171	-1.63947	1.64692	-0.488919	-1.10154	0.978381	-0.00422923
ENSG00000123219	-0.598419	1.19668	0.173372	-0.911618	1.07437	0.355394	0.85044	1.53808	-0.798772	-1.10169	-1.65787	0.371145	-0.491119
ENSG00000123240	-1.31819	-0.282734	-0.506857	0.621911	0.46713	-0.396656	0.0234337	-1.90373	1.05262	0.980253	1.81206	-0.407211	-0.142035
ENSG00000123342	1.2953	0.487565	-1.3813	-0.439757	0.830073	-0.291876	-0.440618	-1.16011	0.764332	-0.813182	0.908938	1.45604	-1.2154
ENSG00000123352	-0.67429	0.368686	0.474152	-0.372834	-0.427959	-1.06051	2.25863	-0.296809	1.30622	-1.37964	-0.681729	0.664805	-0.178716
ENSG00000123384	-0.718158	-0.223515	-1.15185	-0.359825	-1.78083	-0.121699	-0.522055	1.37422	0.333266	1.64981	1.33287	0.137175	0.0505916
ENSG00000123411	-0.904112	-0.799515	1.34867	-0.484846	0.56942	0.507194	1.06272	-0.0268285	-0.428843	0.218041	1.46648	-2.0386	-0.489779
ENSG00000123416	-0.240569	0.54645	0.86413	-0.586109	1.9254	0.429652	-0.882942	1.07238	-1.62656	-0.98111	-0.571182	-0.605697	0.656156
ENSG00000123485	-1.17148	0.250525	0.916121	-1.0189	1.41829	-0.358696	-0.856358	1.96868	-1.00471	0.229657	-0.665295	-0.295902	0.588078
ENSG00000123505	-0.984329	0.708377	1.85126	-0.493519	1.14267	-0.0442298	-0.129064	0.73076	-1.88301	-0.17113	-1.12036	0.411913	-0.0193481
ENSG00000123552	0.427822	-1.5476	0.877455	-0.994763	-0.732988	-0.653858	1.56999	-0.664913	1.25937	0.785654	0.450065	0.347924	-1.12416
ENSG00000123562	1.69446	-0.498197	-0.264312	0.929405	-0.239331	0.597889	-1.68153	-0.441326	-1.65195	0.47402	0.787949	-0.521553	0.81447
ENSG00000123575	0.363243	-0.0591317	0.0405234	0.396057	0.408734	0.194681	-0.69119	-1.72798	-1.86781	1.35342	0.986037	-0.582229	1.18563
ENSG00000123595	1.40285	-0.456804	0.0878602	0.697581	-0.22641	0.873361	-0.869629	-1.17155	-1.63776	1.35716	1.03598	-0.856037	-0.236603
ENSG00000123607	-0.815967	-0.732302	-0.0495414	0.0562339	-1.42798	-1.81204	1.6211	1.07806	0.258373	-0.00278961	1.15055	0.511726	0.164575
ENSG00000123689	0.506649	-0.397565	2.16033	0.104409	0.405248	0.91225	-0.868623	-0.140767	-1.90641	-1.1706	0.153644	-0.078178	0.319614
ENSG00000123728	1.21357	-0.237897	0.10622	0.92281	1.05807	-0.447223	-1.60805	-0.87091	-1.80484	0.662315	0.872442	-0.422036	0.555521
ENSG00000123815	0.475568	-0.442972	0.955334	-0.00135096	0.252069	1.12812	-1.25232	1.80056	-0.0789457	-1.00923	-1.38588	-1.07947	0.638524
ENSG00000123892	0.211231	-0.868962	0.856191	-0.606156	0.261073	2.06673	0.757735	-0.148639	-0.106018	-1.19878	-1.6004	-0.548109	0.924104
ENSG00000123908	-0.28639	-0.30675	1.67118	-1.41258	-1.1306	-1.09942	0.756809	1.47547	0.563008	0.106035	-1.01043	0.670595	0.00306913
ENSG00000123975	0.286923	1.02884	-0.20972	0.613897	1.54	0.423072	-1.70651	0.559326	-1.22664	-1.30812	-0.515796	-0.46664	0.981365
ENSG00000123989	0.426072	-0.392076	-0.920042	0.997277	-1.25619	1.16494	-0.463144	-1.1085	-0.302488	1.34471	0.899267	-1.34837	0.958546
ENSG00000123992	0.865187	-1.487	0.471181	1.48203	-0.775513	-0.737927	-1.12134	1.1435	-0.693072	-0.464156	-0.295047	0.162448	1.44972
ENSG00000124104	-0.107727	-0.596495	0.0898397	-2.08399	0.104172	0.316459	1.36244	0.352461	1.91454	-0.5167	-0.629688	0.545419	-0.750726
ENSG00000124151	-0.88836	-1.24527	-1.70893	-0.196255	0.0466439	-0.0923391	1.50265	-0.883418	1.21065	1.28376	0.704786	0.18894	0.0771418
ENSG00000124164	-1.69105	-0.166408	0.828619	-0.881532	-0.514668	-0.869957	1.58225	0.751299	1.36413	-0.263903	-1.06797	0.632729	0.296463
ENSG00000124181	0.47363	-0.152416	-0.782314	-0.437609	-2.01698	-1.04394	0.985066	-0.348313	1.32767	1.02111	0.534371	1.08925	-0.649524
ENSG00000124191	1.67927	-1.14961	-0.0147549	-1.15127	-0.738983	1.65251	-1.05015	1.10369	0.334688	-0.290158	0.340429	-0.786086	0.0704323
ENSG00000124193	-0.264832	0.823294	1.43886	-1.80743	0.671569	-1.42793	-0.411862	0.965431	0.334461	-0.120228	-0.666234	1.13936	-0.674466
ENSG00000124198	-1.13877	-1.03725	-0.769416	-0.855291	0.00108682	-0.687981	2.24016	0.342048	1.39875	0.261216	-0.0768305	0.714571	-0.392285
ENSG00000124201	-1.75457	-0.303634	-0.972672	-0.794776	0.351189	0.19922	1.62796	-1.19625	1.02655	0.118774	1.11671	-0.220736	0.802236
ENSG00000124222	-1.01605	-0.0408102	-0.690105	-1.2949	-0.794342	-1.1336	1.74503	0.983178	1.53464	0.0552161	-0.090049	0.720032	0.0217618
ENSG00000124225	-1.15579	0.0718831	-2.15112	1.30367	-0.873298	-0.431213	-0.316068	0.495223	-0.100996	1.41658	0.662695	0.559142	0.519298
ENSG00000124228	-1.17777	0.809112	0.604258	-0.289584	-0.41096	-0.900125	1.96262	-0.20494	1.30409	-1.10785	-0.416924	0.78571	-0.957639
ENSG00000124275	1.04456	-2.27773	0.860933	1.26114	-0.595017	0.703276	-1.20882	0.317046	0.73067	-0.40557	-0.118422	0.17385	-0.48592
ENSG00000124313	1.5073	-0.476172	-0.71576	-0.190619	0.170226	1.93038	-1.0068	-1.24079	-0.263906	0.0822709	0.363975	-1.1806	1.02049
ENSG00000124333	1.30106	-0.400626	0.576161	0.669618	0.847975	-0.606573	-1.81678	-0.717719	-1.80427	0.894873	0.505786	0.270036	0.280457
ENSG00000124357	-0.0251828	-1.3191	-0.379543	1.81545	0.873983	0.788603	-0.620938	-1.50807	-0.377715	0.163005	1.41913	-0.063687	-0.765929
ENSG00000124406	1.14066	0.0271115	-0.600322	0.395682	-0.246877	0.0493597	-1.89334	1.78236	-0.733939	1.01288	0.634476	-0.501415	-1.06664
ENSG00000124486	0.69253	-0.850505	-0.295451	0.52125	-0.689411	1.26587	-0.748252	-1.38342	-1.37517	1.38021	1.21524	-0.404066	0.67118
ENSG00000124491	-1.05441	1.34184	0.0589666	1.65331	-0.677729	-1.04197	-0.473511	-0.597691	-0.921876	1.53015	0.883027	-0.285671	-0.414439
ENSG00000124508	2.12794	-0.951547	1.19707	-0.239619	0.0464127	0.069975	-1.6788	-0.856989	-0.89786	0.713639	0.301734	0.30265	-0.134606
ENSG00000124587	-1.03521	1.79995	-0.977179	1.05392	-0.0913412	1.55803	-0.619998	-1.02161	0.0748511	-0.668153	-0.191281	-0.735788	0.853808
ENSG00000124588	1.05379	-1.17586	-0.143859	0.675212	1.27987	1.26692	-1.89376	-0.916801	-0.814683	0.315648	0.632962	-0.420136	0.14069
ENSG00000124614	-0.214993	-1.20721	1.24453	1.61116	0.576627	-0.459077	-0.807158	-1.76423	0.499438	-0.885087	0.807528	-0.00117656	0.599645
ENSG00000124615	1.19982	-1.1258	1.20508	0.0460776	0.651972	1.24921	-0.336516	-0.60636	-1.4731	-1.50991	-0.0917597	-0.152462	0.94374
ENSG00000124664	-0.0392329	-1.21696	1.34332	-0.101689	0.751588	1.17763	-2.07901	-0.790037	-0.216072	0.736517	0.769653	-0.700112	0.364407
ENSG00000124762	-0.794941	0.309353	1.17424	-0.255204	0.478533	0.222135	-1.21368	1.84617	-1.69406	-0.434646	0.0922624	-0.74968	1.01951
ENSG00000124766	0.714975	-0.49275	-0.152681	1.07065	-0.485587	-0.0320978	-2.34629	0.0883768	-0.761242	1.71471	0.867339	-0.22961	0.0442045
ENSG00000124767	0.409288	-1.09444	1.34612	0.433718	1.30088	0.211076	-1.53182	-1.24663	-1.28607	0.10956	0.683763	-0.234651	0.899207
ENSG00000124788	-0.615187	-0.81097	0.925635	-1.6605	-1.02698	-0.905595	0.57423	0.907294	-0.483343	1.86041	0.514209	0.133269	0.587531
ENSG00000124789	-0.549608	-0.336573	1.32893	-1.04586	0.930758	-1.98552	0.993029	-0.425306	-0.924989	0.0870534	0.014337	0.791728	1.12202
ENSG00000124795	0.0268635	-0.027752	1.12484	-1.28105	2.24656	-1.28799	0.149037	0.714874	-0.942089	0.135024	-0.969529	0.0783275	0.032881
ENSG00000124882	1.29696	-1.71509	1.29136	-0.859014	0.192933	1.60816	-0.214891	-0.357445	-0.4015	-0.539775	-0.334087	-0.880682	0.913075
ENSG00000124920	1.40031	0.372379	-0.919918	-0.213339	-1.63254	-0.188316	1.22591	-0.137663	1.22809	-0.752024	-1.29234	1.01544	-0.105981
ENSG00000124942	-1.42605	-1.47578	-1.29762	-0.705436	-0.269954	0.192614	0.268661	0.317949	0.913714	1.61555	1.01428	-0.0674746	0.91955
ENSG00000125247	0.121455	0.852583	-2.16536	-0.136374	-0.973114	0.961075	-0.791892	1.66217	0.801814	-0.640353	0.263664	-0.266773	0.311104
ENSG00000125257	-0.947288	0.69788	-1.51236	-1.02861	-0.393557	-1.17501	1.55747	0.922461	1.24232	-0.466241	-0.049014	0.701464	0.450476
ENSG00000125266	-0.00580534	0.238141	-1.22286	-0.229813	0.799997	0.575879	-1.7316	-0.350623	-1.57051	1.41129	0.184749	0.985937	0.915218
ENSG00000125351	0.88546	-0.169319	1.2933	0.979618	0.19106	-0.0631488	-1.6139	-0.535434	-2.08208	0.206913	0.408682	-0.441163	0.940009
ENSG00000125352	1.1433	-0.547602	0.526124	1.28999	0.314832	-0.240132	-1.33049	-1.75978	-0.921565	0.792735	1.03355	-0.797429	0.496452
ENSG00000125354	0.96923	-0.680962	1.16222	0.529413	-0.0946987	0.10721	-1.84532	-1.13954	-1.4387	1.14604	0.811846	0.445547	0.0277187
ENSG00000125356	1.23932	-0.590525	0.776141	1.38368	0.171844	-0.0627881	-1.83116	-1.16907	-1.13917	0.191118	1.15538	-0.352306	0.227533
ENSG00000125375	-0.560303	-0.595938	0.805794	-2.24046	0.213851	-0.861654	0.285507	1.35057	1.66497	-0.0891007	-0.326128	0.275299	0.0775943
ENSG00000125378	0.0972398	-0.563132	-1.06485	0.880916	0.657846	0.175639	-1.98425	-0.336173	-0.175418	2.01404	0.569798	-0.768658	0.497007
ENSG00000125430	-0.610155	0.385506	-2.38252	1.33244	-0.7909	-0.974907	0.104282	0.906052	0.0884573	1.01677	-0.114493	0.408979	0.630483
ENSG00000125447	-0.687157	0.449091	0.71535	1.08421	-1.26087	0.0587386	-1.24145	0.706343	0.600907	-1.69954	0.475623	-0.652005	1.45076
ENSG00000125454	-0.461359	0.690204	2.22555	0.758572	0.293014	-0.767276	0.437896	-0.489998	0.433273	-1.29762	-1.11598	0.456019	-1.1623
ENSG00000125457	-1.6771	-0.267337	0.970932	1.26844	0.126341	0.789738	-0.56522	-0.898629	1.24577	0.972884	-0.628295	0.0418358	-1.37936
ENSG00000125482	-1.47373	1.07452	0.0695566	1.19045	0.241295	-1.1274	-0.472199	1.02252	-1.14095	0.204682	1.11864	-1.30462	0.597243
ENSG00000125503	-1.99932	1.44563	0.256477	0.241582	1.25562	-0.832757	-0.0808979	-1.088	0.253227	0.105301	0.128195	1.20321	-0.888267
ENSG00000125630	-0.307332	-0.106504	0.120188	0.999715	-0.706844	-1.44266	1.21149	-0.246986	0.907872	-0.303384	1.00265	0.887227	-2.01543
ENSG00000125648	1.40984	-1.4267	-0.252538	-0.412849	-1.2739	-0.775968	0.590115	-0.59907	1.79568	0.40919	0.198639	0.981879	-0.64432
ENSG00000125657	0.386745	0.103836	-0.545596	0.322369	-0.416287	0.129242	-0.583785	3.07132	-0.70565	-0.306535	-0.42454	-0.223586	-0.807533
ENSG00000125730	0.104988	1.72731	0.886205	-1.64325	1.09798	-1.27568	-1.10964	0.254362	0.694363	-0.034474	0.430994	-0.766224	-0.366931
ENSG00000125731	-1.04122	0.642307	-0.48132	1.95515	-0.734615	-1.22697	-0.762944	-0.737622	-0.0517629	1.18828	1.34467	0.111921	-0.205876
ENSG00000125746	-0.849163	0.328296	-1.00688	-0.595422	0.310154	-0.968584	1.01603	0.535388	2.43629	-0.754059	-0.907641	0.32214	0.133458
ENSG00000125827	-1.12714	-0.39486	0.831961	-1.19052	0.586753	-0.455649	0.178919	1.73561	0.239868	1.72652	-0.736921	-1.09353	-0.30101
ENSG00000125841	1.15033	0.765297	0.470392	-0.511013	-2.3513	0.407911	-0.42255	0.903243	-1.07243	-0.812842	0.675176	0.807778	-0.00999519
ENSG00000125844	-0.296652	-0.48087	-0.618696	0.553603	-1.23281	0.644024	-1.7914	0.697812	-0.352873	1.24465	1.1659	-0.819593	1.2869
ENSG00000125848	-0.808004	0.811348	0.15151	-0.0265312	0.833956	-0.0569186	-1.3474	1.65208	-0.845895	1.76409	-0.472622	-0.836407	-0.819214
ENSG00000125864	1.13298	0.344434	-2.00638	0.450195	-0.956439	-0.736702	0.813775	0.445225	1.65906	-0.0278736	-0.699272	0.391128	-0.810128
ENSG00000125871	-0.582625	1.21528	1.69419	-1.05272	0.536937	-0.3391	0.413725	1.4129	-1.16192	-1.09452	-0.981026	0.216507	-0.27763
ENSG00000125872	-1.23636	-0.965586	0.497354	0.227015	-0.693707	-1.2745	1.0224	-0.85341	0.503488	-0.112117	-0.00356152	2.12337	0.765626
ENSG00000125875	-0.440899	-0.433741	-1.35419	-1.26252	-0.301853	1.74858	-0.918977	-0.432016	-0.0173687	1.13552	0.114705	0.652298	1.51046
ENSG00000125885	-0.579011	0.18151	0.539867	-1.43817	0.58887	-0.538934	2.01339	0.940926	-0.385897	-0.892393	-1.44687	0.773078	0.243634
ENSG00000125952	-0.18437	2.23676	1.32326	-0.375261	0.750358	0.760595	0.151813	-0.754477	-1.01328	-0.92036	-0.961236	-0.393753	-0.620047
ENSG00000125954	0.83181	1.04988	-2.27106	-0.907381	-0.28677	-0.121371	0.836998	-0.922647	1.58725	0.103294	-0.072042	-0.0279325	0.199967
ENSG00000125962	1.01949	-1.04703	1.09471	0.659159	0.204164	0.169389	-1.77857	0.0733212	-1.31263	1.34093	0.827109	-0.570591	-0.679446
ENSG00000125967	0.273457	-0.911805	-0.779894	-0.688199	-0.108147	1.13335	1.65913	0.820209	1.01437	-1.46024	-1.00599	0.773766	-0.719997
ENSG00000125968	-0.866532	0.614289	-0.866101	-0.635079	0.575134	1.52842	-0.692574	1.63242	-0.644809	-0.484869	-0.752625	-0.825056	1.41738
ENSG00000125977	-1.17805	-0.0748748	1.57965	-0.310655	0.409008	-0.867127	1.6925	-0.66392	0.640509	-1.36444	-0.756486	0.969672	-0.0757941
ENSG00000125991	-0.432466	-0.736529	-1.3362	0.657647	-1.30827	0.178977	1.09432	1.13272	1.80526	-0.460605	-0.446367	0.683035	-0.831528
ENSG00000126001	0.985236	0.393563	-1.29859	-0.016047	-0.362409	-1.26453	1.46114	-0.930787	1.4369	-1.23054	0.339055	0.810808	-0.323804
ENSG00000126012	0.902234	-1.22255	-0.155458	0.571451	0.161826	1.8088	-0.947215	-1.26018	-1.27768	0.80554	0.602237	-0.670261	0.681251
ENSG00000126067	0.744658	-0.370646	1.44904	-0.0414435	1.05958	0.634934	-1.58121	0.897909	-1.97829	-0.117202	-0.450638	-0.450061	0.203361
ENSG00000126088	0.253716	-1.01322	1.9471	0.7257	-0.75661	0.980533	-1.34942	0.950803	-1.18563	-0.233683	-0.104491	-0.754687	0.539893
ENSG00000126091	-0.634594	0.0755629	0.219129	-2.23634	1.59946	0.789263	-0.400234	-0.134176	-0.976837	0.81656	-0.627679	0.873433	0.636454
ENSG00000126107	-0.557262	-1.7164	-0.909405	0.370835	0.759822	1.14861	-1.44806	0.632916	-0.570791	1.16165	1.05366	-0.508969	0.58339
ENSG00000126216	0.113721	0.59453	-1.69841	-0.425071	0.193402	-0.834742	1.62131	0.768895	0.533801	-1.70951	-0.466652	1.06225	0.246473
ENSG00000126226	-0.883465	0.18346	-1.54688	0.197725	-0.556966	-0.771938	1.72429	0.21407	1.48979	-0.982017	-0.39675	1.21428	0.114408
ENSG00000126432	1.0621	-1.09096	-0.69742	1.01159	0.192932	0.33642	-0.896374	-2.26435	1.20396	0.594931	0.473075	0.211494	-0.1374
ENSG00000126453	-0.958121	0.118745	1.53539	-0.212803	1.49046	-0.419805	1.05453	-0.170511	-0.134581	-1.82153	-0.944635	0.860259	-0.397394
ENSG00000126458	0.705088	-0.900737	-1.94317	0.838785	0.0365576	0.976663	-1.35876	-0.286186	1.05959	0.246817	0.979708	-0.926317	0.571965
ENSG00000126602	-0.75609	0.535861	1.13312	-0.323591	-0.468906	-0.435716	1.79603	-0.217882	0.956539	-1.35255	-0.657134	1.09337	-1.30305
ENSG00000126705	0.846828	0.0178232	-1.62634	-0.342195	-1.02857	1.44592	-1.35006	0.0490195	-0.382523	0.830938	1.3689	-0.555808	0.726067
ENSG00000126709	0.550261	0.129916	-0.674958	0.634524	-0.661095	0.784279	-1.12763	-0.123507	-0.998401	-0.260375	2.63058	-0.674451	-0.209145
ENSG00000126752	0.61493	-0.776631	0.250996	0.638033	-0.0328887	2.32219	-1.36149	-0.894343	-0.451673	0.834564	-0.265831	0.317692	-1.19556
ENSG00000126756	1.06132	-0.600771	0.309233	0.982919	0.482838	1.15899	-1.99103	-1.34855	-0.586931	0.693059	0.769164	-0.813419	-0.11681
ENSG00000126759	-0.220318	-0.570001	-1.0904	0.205252	1.64477	1.55276	-1.07008	-1.0776	-0.783303	0.260616	0.707245	-0.699761	1.14083
ENSG00000126767	0.976181	-0.807545	0.64218	0.497548	-0.0269903	1.45328	-1.22421	-0.886495	-1.87941	0.805232	0.615644	-0.70092	0.535507
ENSG00000126768	2.11041	-0.412386	-0.334356	0.79987	0.774312	0.870514	-1.46798	-0.704262	-1.23931	0.595984	0.166331	-0.692874	-0.46626
ENSG00000126778	-0.546897	-0.431414	-0.396395	1.25048	-0.127026	-1.01178	-1.21354	2.39114	0.116783	0.00151918	0.403048	0.586021	-1.02195
ENSG00000126785	0.468089	-0.460175	0.394116	-1.12017	1.00856	0.546744	-1.54808	1.39424	-1.40471	0.734505	-0.42075	-0.726136	1.13376
ENSG00000126787	0.659809	0.205073	0.813315	-1.30208	1.61405	0.174672	-0.0248614	1.59901	-1.27423	-1.04986	-1.04694	-0.3876	0.0196486
ENSG00000126860	-0.509095	0.412524	-0.505583	-0.413198	-0.402902	-0.920629	2.042	0.0193377	1.84404	-0.508664	-0.940073	0.78207	-0.899826
ENSG00000126903	0.984158	-0.788548	-0.656778	1.43153	0.388711	0.309479	-1.8195	-1.46016	-0.63837	0.735597	0.952213	-0.0556275	0.617299
ENSG00000126945	1.26067	-0.352574	-0.274375	1.10108	0.740343	0.239274	-1.52121	-1.04685	-1.66378	0.284699	0.790829	-0.619036	1.06093
ENSG00000126947	1.12969	-0.490839	-0.0219913	1.09392	0.040808	0.92636	-2.07908	-1.11948	-1.18464	0.339292	0.862392	-0.228368	0.731936
ENSG00000126953	0.757986	0.991133	1.17625	1.27534	0.119938	-0.242613	-1.03949	-1.60719	-1.71453	-0.247205	0.287273	-0.418536	0.661653
ENSG00000127022	0.177759	-0.609916	-1.2293	-0.550063	-1.12544	0.0212099	1.11425	0.940415	1.31335	1.22682	0.699668	-0.392547	-1.5862
ENSG00000127054	1.23443	-0.411117	0.68773	-0.314848	0.752098	0.866579	-1.43769	1.18476	-1.89639	-0.27499	-0.869441	-0.210753	0.689629
ENSG00000127124	0.00877103	-1.47581	1.60732	-1.59064	0.691641	0.696314	-0.155843	1.28382	-1.19163	0.448263	-0.480118	-0.244094	0.402001
ENSG00000127184	0.886306	0.624843	0.598433	0.651329	-0.441733	-0.875159	-0.400301	-0.266198	1.48597	-0.631629	-0.879416	1.23407	-1.98651
ENSG00000127191	-2.02738	1.73786	0.517847	1.28401	0.742238	0.058028	-0.466371	-0.2028	-1.19976	-0.273191	-0.217973	-0.513412	0.560903
ENSG00000127399	0.879973	0.0411041	-0.386851	0.864971	-1.91889	0.0825835	0.552955	-1.84351	0.57454	-0.757885	0.946581	1.05985	-0.0954311
ENSG00000127418	1.06076	0.167737	-1.14613	0.121367	-0.894645	1.49532	-1.703	0.982323	-0.915127	0.363149	0.362702	-0.816218	0.921761
ENSG00000127423	0.450166	0.885576	0.998527	-1.01416	1.59258	1.03522	-0.2407	0.260769	-1.93203	-0.0949229	-0.314409	-0.601117	-1.0255
ENSG00000127463	1.32787	-1.22772	-1.90997	-0.223148	-1.14577	1.12814	0.786946	1.14492	0.05611	-0.10136	0.627554	-0.205619	-0.257943
ENSG00000127528	0.531803	0.305979	-0.00961464	-0.154657	0.712985	1.48006	-1.24122	0.879742	-1.26467	-1.30331	-0.683314	-0.754436	1.50065
ENSG00000127586	-1.08351	-0.158521	1.04123	-0.911783	2.45532	-0.646157	0.558698	-0.194723	-0.0756696	-0.163887	-1.26094	-0.210071	0.650019
ENSG00000127603	-0.650474	-1.51018	-0.614817	-0.746003	-1.20271	-0.484037	0.625245	1.48995	0.710743	1.66918	0.46812	0.637057	-0.392076
ENSG00000127824	-0.313555	0.589153	-0.0906262	1.58192	0.33189	-0.766976	-2.08909	-0.185056	-0.786932	0.724502	1.60379	-0.459563	-0.139446
ENSG00000127863	-1.0527	0.264986	2.06121	-0.0476953	0.736674	0.322912	-1.98287	-0.452595	-0.918135	0.765114	0.451835	-0.342294	0.193558
ENSG00000127884	1.02416	0.0178562	0.642891	-0.857569	-1.26077	0.273474	1.49002	-0.866504	1.15281	-1.2455	-1.01	1.04831	-0.409175
ENSG00000127914	-1.39535	-0.717693	-0.928982	0.368096	-1.02778	0.283858	0.353535	-0.684052	-0.690782	1.90281	0.892693	0.290775	1.35287
ENSG00000127920	-0.320385	0.289963	0.405254	-0.412989	0.791753	2.13809	0.532476	0.326602	-0.807146	-1.54954	-1.4475	-0.581877	0.635301
ENSG00000127946	1.19046	-0.533027	-1.48761	1.02203	-1.80046	0.694634	-0.346889	-0.214311	0.0791377	0.814557	1.3579	-0.797873	0.0214554
ENSG00000127948	1.0611	-0.66984	0.13458	0.843544	-0.345552	0.142436	1.58848	-0.911534	1.19938	-0.973939	0.256982	-0.440175	-1.88546
ENSG00000128000	0.409379	-0.456689	-1.6466	1.84139	0.96311	-0.577332	-1.46698	0.669669	0.569642	0.129972	0.662074	-0.921852	-0.175783
ENSG00000128052	1.11327	-1.09645	-1.40364	1.28723	-0.569559	0.976014	-0.774535	0.655764	-0.403416	-1.33922	1.19826	0.468623	-0.112337
ENSG00000128203	-1.0552	-0.499385	0.66151	1.63347	-1.23815	-1.38418	-0.489354	-0.173954	-0.232808	1.18286	0.484193	1.42374	-0.312758
ENSG00000128284	0.844854	-0.926892	1.33112	-0.849843	0.853602	0.634262	-0.170513	-1.9728	-1.08845	-0.030832	0.517157	-0.298684	1.15702
ENSG00000128294	-0.958725	-0.2045	-0.83195	1.73624	-0.676313	-0.464011	-0.704563	-1.27731	-0.0114585	1.73509	1.17375	0.127039	0.356707
ENSG00000128335	1.18851	-0.928483	-0.49042	-0.0398404	0.0573336	2.01541	-0.581433	-0.662853	-1.04483	-0.185024	1.13301	-1.26137	0.799987
ENSG00000128342	-0.754349	0.543688	0.471403	-1.62634	-0.537905	-0.0809572	2.53488	-0.481352	0.615162	-0.881355	-0.241855	0.268943	0.170044
ENSG00000128422	-1.04524	1.31223	-0.497292	1.07623	-0.576349	-0.16692	-0.731236	-0.381753	-1.21518	0.573541	2.14877	-0.559269	0.0624639
ENSG00000128510	0.719472	0.297407	-1.6811	1.67753	-1.04736	-0.388131	0.712106	-1.35734	-0.569303	0.613661	1.19043	-0.195094	0.0277227
ENSG00000128512	-0.864296	-0.699575	0.546311	-1.19505	-0.255451	-0.290213	2.03799	-0.382478	1.53376	-0.345477	-0.9743	1.06561	-0.176831
ENSG00000128534	0.118955	0.405068	1.64367	-0.350484	1.27357	-0.420885	0.369079	-1.23864	-0.801205	-1.04851	-1.4978	0.357593	1.18959
ENSG00000128573	0.498035	0.911686	-0.153592	-0.16268	-1.34253	-1.567	-0.351203	1.07822	1.27393	-0.130024	-0.229784	1.43266	-1.25772
ENSG00000128578	-1.12245	0.46651	-0.305886	-1.19168	0.0723129	-0.479355	2.27536	-0.306298	1.39118	-0.948037	-0.588015	0.528952	0.207409
ENSG00000128590	-0.665167	-0.173151	-0.912849	1.29725	-1.75469	0.280353	0.380899	-0.894448	0.984622	1.6561	0.649791	-0.879443	0.0307275
ENSG00000128591	-0.903823	-0.432061	0.607733	-0.544555	-1.78629	-0.194659	2.22376	0.0434822	0.936992	-0.320329	-0.720676	0.371436	0.71899
ENSG00000128595	0.443296	-1.10223	-1.65371	-0.797814	-0.700291	0.395256	2.16645	-0.117073	1.16736	-0.0486642	-0.0530888	-0.324313	0.624817
ENSG00000128645	-1.80473	-0.876368	-0.0511153	1.39931	0.385016	-0.665837	-0.819845	1.08609	-0.887049	0.924397	0.396528	-0.366297	1.27991
ENSG00000128656	0.740331	-1.15834	0.110907	0.0810692	0.0320824	-0.670976	2.21363	-0.300541	-1.5508	0.179866	0.0522907	1.17757	-0.907097
ENSG00000128731	-1.04916	-1.16472	-0.311285	-0.559409	-1.36041	-0.943641	1.27056	0.82532	0.673789	1.8471	0.195626	0.402514	0.173711
ENSG00000128833	-0.517382	-0.993763	1.65214	-1.74423	1.3234	0.890398	-0.187261	0.90286	-0.474027	-0.208688	-0.377387	-0.885481	0.619415
ENSG00000128881	-0.693831	-0.71978	-1.28805	-0.567806	-1.1209	-0.582951	2.10841	0.0141769	1.34068	0.405177	-0.236174	0.844653	0.496392
ENSG00000128915	1.10482	0.744396	-1.35443	-1.20156	0.52659	0.917957	-0.5057	-0.637899	1.53242	1.06217	-0.807721	-0.488207	-0.892828
ENSG00000128973	-0.211442	0.946631	2.01219	-0.635859	0.00716991	-0.122923	0.69971	1.12325	-1.52296	-1.25778	-0.895217	-0.322858	0.180085
ENSG00000129003	-0.827381	-0.734777	-0.524077	-1.29245	-1.36546	-0.570331	1.07368	1.30353	1.2232	1.49574	0.141199	-0.0886109	0.165742
ENSG00000129038	-1.75499	1.13009	-0.513667	-0.839025	-1.08858	-0.320706	1.13096	1.00902	1.44256	0.528019	-0.122972	0.216688	-0.817411
ENSG00000129158	0.350548	-1.04785	-0.864128	1.09476	0.25353	0.256362	0.408774	-1.01876	2.02688	-0.397011	0.900134	-0.48379	-1.47945
ENSG00000129173	0.0678095	-0.301335	0.224667	-2.0295	1.46437	0.415201	1.16571	-0.412188	0.0880383	-0.680507	-1.51031	0.735486	0.772559
ENSG00000129353	1.00694	-1.32128	-1.53128	0.0649298	-0.536134	-0.0936735	0.153241	-1.77546	1.08083	0.861651	0.880387	0.575639	0.634209
ENSG00000129422	-1.01879	0.74973	-0.112388	0.873604	-1.99351	-0.870643	0.514355	-0.717554	0.926229	0.788215	1.45929	0.103685	-0.702228
ENSG00000129474	-1.10348	0.928919	-0.776197	1.70424	-0.751011	-0.94289	0.369369	-1.53935	0.218224	0.74503	1.22591	0.375819	-0.454577
ENSG00000129484	-0.559265	0.824069	0.0915886	-1.04317	0.602501	-1.0483	1.06647	1.36851	0.795591	-0.692434	-1.56948	1.0438	-0.879888
ENSG00000129493	-0.937569	1.5022	0.929115	0.43819	-0.376619	-0.14316	1.98225	-1.55132	-0.397712	-0.0283256	0.0918815	-0.804426	-0.704502
ENSG00000129521	1.00081	0.216751	-1.52125	1.05177	-1.10136	-0.320338	-1.48299	0.247498	-0.205175	1.21873	1.49801	-0.332493	-0.269955
ENSG00000129534	0.512857	1.45478	0.192494	-1.32113	0.744439	-0.798823	0.830657	1.7069	-0.708787	-0.950341	-1.18613	0.00255859	-0.479478
ENSG00000129636	1.24727	-0.834716	-2.28319	0.40296	0.0207994	0.236067	0.214927	0.0842565	1.49387	0.85663	-0.376944	-1.07473	0.0127998
ENSG00000129667	-0.352257	-0.394171	-2.28664	0.94516	-0.74553	0.704256	-0.349494	0.925324	1.11229	0.111572	0.395949	-1.0724	1.00594
ENSG00000129757	-0.302866	-0.343837	-1.322	0.995069	-1.06942	-0.481899	-0.24333	-1.55537	1.12346	1.60807	1.05982	0.47229	0.0600094
ENSG00000129810	-0.700505	0.0349242	0.643103	0.143578	1.16893	0.378492	1.20218	0.220198	-1.00409	-1.99105	-1.09486	-0.337191	1.33628
ENSG00000129911	-0.403917	0.298363	0.831857	-2.19556	0.940018	-0.481225	0.736778	-1.136	1.38602	-0.464754	0.217222	0.8656	-0.594401
ENSG00000130021	1.6756	-1.43301	1.27896	-0.361721	-0.411142	0.790963	-0.864988	-0.561407	-1.40488	0.971064	-0.502726	0.357138	0.466151
ENSG00000130052	-0.328384	-0.778671	-0.0538432	-0.166338	1.69517	0.95151	-0.705317	0.170952	-1.60244	0.409474	-0.342286	-1.00614	1.75632
ENSG00000130066	2.2956	-0.517909	0.203678	0.387382	-0.741714	0.449314	-1.86421	-0.508583	-0.608584	1.05941	0.383315	-0.280256	-0.257445
ENSG00000130119	1.18983	0.565721	0.723377	0.412373	0.953076	0.190106	-1.99925	-1.14481	-0.31397	0.220288	-0.420311	-1.3974	1.02096
ENSG00000130158	-0.381429	-0.0221952	-1.22667	0.375774	-0.0357599	-1.44771	0.63089	-1.47667	1.66669	1.09639	0.773274	0.71413	-0.666724
ENSG00000130164	-0.754536	-0.879457	0.146097	-1.26175	0.652981	-1.55158	0.770611	1.18361	1.6977	-0.580197	-0.542916	0.753558	0.36588
ENSG00000130193	-0.389099	0.602492	-0.660108	0.194956	-0.390718	-0.9076	1.60356	0.0212191	1.84443	-0.784659	-0.490354	0.902306	-1.54642
ENSG00000130203	0.504699	2.38698	1.00405	-0.792409	0.4465	-1.05644	-0.128462	0.4408	-0.37754	0.24574	-1.00563	-0.460302	-1.208
ENSG00000130208	1.01494	1.50247	0.284876	-1.62525	-0.0458689	-1.02583	0.654325	0.780777	1.14329	-0.985732	-0.924711	0.0954646	-0.868755
ENSG00000130303	1.18503	-0.385277	-2.26478	0.729832	-0.474924	1.22425	-0.201825	-0.811127	0.593815	-0.816217	1.15659	-0.0111094	0.0757437
ENSG00000130304	-0.144246	-0.787576	-2.08302	-0.110749	-0.220202	1.50468	-0.832719	-0.208795	1.63011	0.565072	0.341056	-0.461319	0.807705
ENSG00000130396	-1.0398	0.95059	0.0622658	-0.00802107	-0.825132	-1.54094	-0.312994	2.07143	-0.880562	0.990101	0.204058	0.762706	-0.433702
ENSG00000130429	-1.3132	-0.529525	0.343224	-0.709845	0.846341	1.35657	0.57197	1.23598	0.0700936	-1.14101	-1.14735	-0.852747	1.26951
ENSG00000130475	0.874886	0.174742	-1.90961	1.17991	0.0262335	-0.235639	-1.01648	-0.867015	-1.3127	0.40291	1.05178	0.849244	0.781735
ENSG00000130508	-0.306552	-0.847776	-1.33552	0.486049	0.142779	-0.448534	-1.30922	-0.155922	0.644833	2.38772	1.02471	-0.15777	-0.124797
ENSG00000130511	-0.535318	1.55395	1.48023	-0.73965	0.576903	-0.753862	0.0588144	-0.413989	0.999421	-1.17898	-0.968103	0.998406	-1.07781
ENSG00000130513	-0.0192942	-0.69798	-0.00473704	0.88189	-1.07272	-0.0656574	-0.696172	-0.965328	-0.567508	0.479829	2.73801	0.233684	-0.244012
ENSG00000130517	0.44122	-0.390133	1.09755	-0.373834	0.761451	-0.661569	-1.90571	-1.04547	-1.06305	0.318344	1.41266	1.1211	0.287445
ENSG00000130592	1.76597	1.14077	-1.01479	0.397559	-1.34102	-0.360615	-1.17125	-1.19745	1.04297	0.27471	0.667129	0.0182959	-0.222274
ENSG00000130635	0.256876	0.164225	-1.52337	0.925678	-0.910129	0.296506	-1.21596	0.139654	-1.32661	1.18838	1.6686	-0.220739	0.556875
ENSG00000130638	-0.111406	0.945972	0.535068	-1.17782	-0.752786	0.458531	2.03942	0.847746	0.0273329	-0.243715	-1.83113	-0.169324	-0.567887
ENSG00000130640	0.722965	-1.42814	1.1009	-0.206637	-0.410566	1.78134	-1.75959	0.219811	-0.0677605	0.600325	-0.652567	0.721176	-0.621254
ENSG00000130695	0.114438	0.529165	-1.36549	-0.793706	0.853183	0.389756	-0.56125	2.26658	-0.762821	0.51855	-0.778253	-1.02347	0.613318
ENSG00000130720	0.21177	0.218605	-1.84171	0.476933	-0.735879	0.498695	-1.83722	0.701041	-0.442243	1.23616	0.935963	-0.368435	0.946314
ENSG00000130726	-1.42137	0.0948059	1.38756	0.709311	0.960929	-0.435227	-1.01012	-1.27416	0.0020663	1.0901	0.817542	0.406579	-1.32803
ENSG00000130766	-0.812584	-1.19561	0.47296	0.741703	1.78442	0.0266663	-0.509663	-1.2923	-1.2998	0.935789	1.2054	0.00289357	-0.0598776
ENSG00000130770	0.892807	-0.645354	2.08821	0.35105	0.6647	0.80704	-1.76053	0.165784	-1.20534	-0.188518	-0.18039	-0.684512	-0.304948
ENSG00000130787	0.629425	-0.498769	0.858909	0.25969	-0.419284	1.32304	-1.62798	-0.96322	-0.876378	0.70993	1.76179	-0.58523	-0.571927
ENSG00000130813	0.864482	1.23358	-0.988389	0.621244	-0.391555	-0.1778	-1.66888	-1.17973	-0.694313	1.04475	1.3853	0.481823	-0.53053
ENSG00000130816	-1.02931	0.277936	0.413447	-1.88303	1.74595	-0.727033	0.889644	1.17569	-1.05056	-0.153312	-0.223513	0.454796	0.109303
ENSG00000130826	0.845561	0.0386289	1.70712	0.999263	0.529084	-1.32446	-0.579753	-1.39798	-1.56415	-0.376475	0.235292	0.379409	0.508458
ENSG00000130827	1.36152	-0.325291	-1.37088	0.298271	-0.74661	-0.320051	-1.24419	-1.26767	0.0871354	1.26199	1.48333	0.116708	0.665737
ENSG00000130985	0.485928	-0.797564	-0.513388	1.07472	0.261099	1.24171	-1.59388	-1.04126	-1.2946	1.05517	1.06874	-0.49367	0.546998
ENSG00000131016	0.32499	0.0348847	2.75883	-0.154187	-0.827722	-0.324933	-0.075569	-1.33802	-0.635862	0.082084	-0.0897294	0.904398	-0.659163
ENSG00000131018	-0.942262	1.17099	1.39664	-0.93427	-1.00019	-0.922743	-0.159129	1.15932	1.18818	-0.745901	-1.13519	0.539948	0.384614
ENSG00000131019	1.09646	-1.40524	1.35841	-1.70081	0.12128	0.144941	-1.10489	0.678788	1.11008	-0.685195	-0.507513	0.514387	0.379299
ENSG00000131037	-0.0961341	-0.240497	-1.74411	0.466315	-0.459073	0.736864	0.814664	-2.02242	0.66111	-0.256837	-0.143318	1.27469	1.00875
ENSG00000131051	0.166239	0.953377	0.668791	0.381091	0.867912	0.770233	-0.0281848	-0.817336	-0.828166	-0.316236	-2.69294	0.305738	0.56948
ENSG00000131067	0.838329	0.173036	-0.897712	0.26963	-1.2699	-0.55745	0.717329	-0.761187	1.96863	-1.242	-0.480844	1.31048	-0.0683419
ENSG00000131069	-0.772536	-0.996562	-0.286751	-0.956328	-0.586107	1.35065	0.741384	0.338804	2.22403	-0.675259	-0.906037	0.59418	-0.0694656
ENSG00000131094	1.47484	-0.668668	-1.57604	1.06936	-1.10786	-1.10557	0.00899386	-0.61872	0.801411	0.438889	1.31185	0.410919	-0.439407
ENSG00000131127	-1.20808	0.496148	-0.793002	-1.08481	0.648613	0.0648601	0.683264	-1.00418	-0.944077	0.695025	0.725311	-0.405896	2.12683
ENSG00000131149	-0.359886	0.67002	1.84729	-1.26019	-0.59857	0.388022	0.819257	-1.21229	0.493464	-1.43207	-0.107822	1.14516	-0.392387
ENSG00000131171	1.63026	-0.0171423	-1.70838	1.3596	-0.209272	0.232373	-1.3918	-0.129185	-0.666952	0.905784	0.914017	-0.458725	-0.460582
ENSG00000131174	1.33287	-0.940241	0.443382	1.18633	-0.243471	1.05395	-1.4351	-1.81517	-0.302002	0.236555	0.782326	-0.600807	0.301386
ENSG00000131196	-0.770502	1.00727	-1.46453	-0.520786	-1.41831	0.438932	1.08888	1.09223	1.43409	-0.874659	-0.534474	0.534147	-0.0122943
ENSG00000131236	-0.149798	-0.763792	1.6024	0.0725039	1.2061	0.731207	-1.38826	1.3588	-1.35711	-0.0833153	-0.147241	-1.08988	0.00838702
ENSG00000131263	1.2603	-1.03562	-0.174765	0.867751	-0.482403	-0.450083	-0.563382	-0.84098	-1.36098	1.81485	1.16715	-0.633429	0.43159
ENSG00000131269	1.23791	-2.33312	0.204029	0.254704	0.0529201	0.540597	-1.00854	0.133371	-0.110292	0.614603	1.10657	-1.27732	0.584559
ENSG00000131370	-0.24552	0.226902	2.06377	0.185433	-0.308063	1.08643	-0.942548	0.245448	-1.17268	0.517458	0.78184	-1.48717	-0.951302
ENSG00000131374	-0.558332	-0.912913	-0.0126202	-0.38465	-1.29903	-0.364885	1.51126	1.66699	1.56143	-0.21223	-0.927832	0.454816	-0.522018
ENSG00000131389	-0.545826	0.672452	-2.02725	-0.36227	-0.104397	0.471159	0.294686	1.00287	-0.719307	1.46945	0.78771	0.516548	-1.45583
ENSG00000131459	0.90686	-0.130973	-0.125065	-0.99821	-1.02114	1.89722	1.49501	0.829839	-0.299763	-1.07933	-1.12449	-0.143135	-0.206814
ENSG00000131470	-0.280911	0.494097	1.74636	-0.910211	1.60069	-0.150737	0.123217	-0.0507996	-1.02037	-1.31655	-1.34254	0.606794	0.50095
ENSG00000131504	-1.28755	0.566834	-1.06157	0.515464	0.839166	-1.54223	0.639225	1.36547	1.37289	-0.922848	0.0269348	-0.705509	0.193734
ENSG00000131669	0.656924	-0.555687	-0.711062	0.9083	-0.43503	1.6312	-1.27809	-0.282641	-1.19446	0.748971	0.829419	-1.30771	0.989866
ENSG00000131697	0.89178	0.261615	-0.715007	-1.87719	0.762481	-0.532906	-0.719619	1.23621	0.325072	1.11845	-0.0272825	0.771911	-1.49552
ENSG00000131711	-0.878627	-1.71923	-0.926197	-0.867419	-0.920827	0.691004	1.15874	1.10234	0.712331	1.50446	0.0536755	0.0220735	0.0676747
ENSG00000131724	0.243834	-0.470535	-0.827501	0.711444	1.01597	0.0762284	-1.97774	-0.12515	-1.443	0.77327	1.17749	-0.331767	1.17745
ENSG00000131725	0.575193	-0.528311	-0.0400806	1.11716	-0.0763395	0.802734	-2.04156	-0.989217	-0.911164	0.904785	1.07209	-0.819818	0.934531
ENSG00000131746	-0.86798	0.751265	-0.983596	1.4565	-0.487455	-0.129697	-1.03989	-0.861286	0.451199	0.87678	1.78403	-1.1493	0.199432
ENSG00000131748	-0.873213	0.677218	-1.07403	1.1777	-1.04361	-0.060674	-1.07067	0.763563	1.1889	-0.539339	1.38913	0.637789	-1.17277
ENSG00000131759	1.1621	-0.304967	-0.113256	0.205355	-1.65015	-1.61043	-0.737245	-0.224886	0.912867	1.16795	1.17933	0.714694	-0.70137
ENSG00000131778	-1.29576	0.692277	0.410582	-0.0926862	1.56093	-0.336208	0.637737	0.81841	-1.37354	-1.61466	1.16799	-0.200089	-0.37498
ENSG00000131791	-0.888421	0.0965787	-0.827601	0.2104	-0.710599	-1.84857	0.102616	1.36801	-0.31208	1.18042	1.76067	-0.250976	0.119555
ENSG00000131828	0.953661	-0.21605	0.904723	0.313396	0.621319	1.16598	-1.12672	-0.336833	-2.50814	0.296673	0.617075	-0.389377	-0.295706
ENSG00000131844	-0.0421384	0.992429	0.876029	-1.18142	-0.847818	0.455678	0.509032	-0.326358	-1.22368	0.156684	-0.601947	2.18408	-0.950564
ENSG00000131941	-0.726831	-0.136481	-1.25244	1.6845	-1.2417	-1.31398	1.40719	-0.153013	0.585131	0.260679	0.766453	0.680694	-0.560194
ENSG00000131944	-1.22514	-1.09101	1.2522	-1.29445	1.00132	-0.417191	0.802906	0.144145	-1.08434	-0.0942397	1.24669	-0.393746	1.15285
ENSG00000131979	-0.30392	0.958881	-1.25824	0.878606	-2.11862	0.265706	-1.41433	0.571518	0.614069	0.187771	0.00970381	0.662534	0.946329
ENSG00000131981	-0.422064	-0.336466	-1.63121	0.600431	-0.1833	0.16927	-1.34776	0.850042	1.11658	1.27403	1.41267	-0.965783	-0.536442
ENSG00000132002	0.404642	-0.473337	-2.08219	0.292538	-1.43788	0.0367205	1.49548	1.06755	1.16195	-0.0443476	-0.498031	-0.228981	0.305898
ENSG00000132031	-1.47353	-0.241055	-0.907836	0.782366	-0.092401	-0.531045	1.08629	-1.43178	1.32798	0.644619	0.486206	1.25606	-0.905881
ENSG00000132128	1.19866	-0.409286	0.502941	0.273919	-0.393018	0.885981	-2.09828	-0.133376	-1.06502	0.944169	1.19147	-1.10446	0.2063
ENSG00000132155	1.28174	-0.78172	1.22241	0.564579	1.06325	0.23097	-0.332577	-0.23032	-1.38995	-1.83181	0.369088	-0.840486	0.674822
ENSG00000132207	0.729922	-0.539556	-0.469	-0.52176	-2.12209	0.706428	1.24418	0.0925557	1.52417	-0.69256	-0.845167	0.770019	0.12286
ENSG00000132256	1.9655	-1.85746	-0.509131	0.297996	-0.449995	0.59712	-1.16024	-0.746035	1.16369	0.548558	0.14078	0.32234	-0.313134
ENSG00000132275	-0.681456	0.247568	-2.05689	1.16867	-0.243543	0.700418	0.464912	-0.690212	-0.741288	0.884249	0.385373	-0.943106	1.50531
ENSG00000132294	-0.471378	-0.884439	0.487298	-1.21105	-0.169737	-0.295246	1.86567	-0.521213	1.25128	1.257	-0.821754	0.618116	-1.10454
ENSG00000132300	-1.08446	0.929391	-0.779762	-1.01474	-1.6402	-0.696024	1.50921	0.428463	0.63247	-0.148715	0.15533	1.47894	0.230099
ENSG00000132313	0.180985	0.588252	1.43352	-0.153827	0.165933	-0.161073	1.50714	-0.609885	0.50697	-1.3285	-1.56326	0.770359	-1.3366
ENSG00000132330	-0.423797	0.612851	1.7683	-0.0803893	0.130638	-0.723771	1.35944	-0.929563	0.546982	-1.24358	-1.0583	1.0433	-1.00211
ENSG00000132334	-0.067805	0.47274	0.993534	-1.01439	0.351551	0.922836	-0.807609	0.792332	-1.93633	0.796449	-0.588175	-1.13386	1.21873
ENSG00000132357	1.03868	-0.170113	-0.685516	-1.27695	1.06536	1.41273	1.25842	0.907553	-0.44892	-0.296066	-1.39409	-0.593007	-0.81809
ENSG00000132359	0.537952	-0.825712	-1.70078	0.290411	-0.17178	-1.14004	0.986227	-1.41478	1.21899	-0.174316	0.362317	1.15226	0.879246
ENSG00000132361	-0.648552	0.633875	0.819544	-1.53434	0.496393	-0.897096	1.7417	-0.162405	-0.0913105	-1.36034	-0.179337	1.44276	-0.260888
ENSG00000132386	-1.09401	0.906784	-1.44426	1.09768	-0.878982	0.634687	-0.784315	-0.967288	-0.144622	0.689264	1.75802	0.53272	-0.305684
ENSG00000132406	1.45568	-1.00401	-1.13507	0.685953	-1.64424	1.0604	0.468803	-0.0885272	1.04323	0.640833	-1.19823	-0.346305	0.0614771
ENSG00000132432	1.10184	-0.0349273	-0.782759	0.454243	-0.865891	-1.03765	0.85425	-0.564574	2.45581	-0.213147	-0.523601	0.0165251	-0.860123
ENSG00000132436	-0.747498	-0.791319	-0.46948	-0.138808	0.936877	-0.246813	1.30315	0.598948	0.195586	1.4837	-1.92158	0.800609	-1.00336
ENSG00000132463	-0.184808	0.201029	-0.0421904	0.213429	-0.323822	1.24919	1.24113	-1.93994	-0.239663	0.883652	0.732347	0.0876068	-1.87796
ENSG00000132470	-0.274535	0.710472	-1.53763	0.502622	-0.121892	-0.0643288	-1.76465	1.55792	-0.304911	1.10996	0.963164	-0.975011	0.19882
ENSG00000132481	-0.801882	0.407489	-1.38944	1.02039	0.465011	0.772573	-1.06233	-0.795995	-0.71885	0.749004	0.467377	-0.96285	1.8495
ENSG00000132510	1.00767	-0.677013	-0.90598	0.338147	-1.07596	-0.656053	-0.942469	-0.951674	-0.0227322	2.0723	1.33529	0.14785	0.330636
ENSG00000132549	-0.624224	-1.30409	-0.241185	-1.20337	-0.86661	-0.177762	1.48132	1.37327	1.18806	1.01177	-0.410683	0.561724	-0.788212
ENSG00000132563	-0.335089	-0.392161	-0.213232	0.754949	-0.827463	0.87098	1.09371	-1.70647	2.02905	0.0146133	-0.346725	0.194367	-1.13654
ENSG00000132603	-0.822343	0.963413	1.54697	0.583811	0.126194	-1.30904	1.29149	-0.493346	0.22161	-1.3113	-1.36367	0.623896	-0.0576935
ENSG00000132646	-0.815854	0.455657	1.47387	-1.39085	1.81372	-0.443478	0.0820161	1.04161	-0.569807	-1.14403	-0.822997	-0.0399701	0.360112
ENSG00000132669	1.26397	-1.83497	-0.82493	-1.02257	0.0534703	0.0882228	0.42335	0.482336	1.20647	1.36855	0.377484	-0.503311	-1.07808
ENSG00000132688	-2.14461	-0.103118	0.904289	-1.30049	1.46176	0.717191	0.00870659	0.336724	0.656523	0.811283	-0.961874	-0.31027	-0.076113
ENSG00000132768	0.721689	0.207968	1.96588	0.905336	-0.20354	0.72982	-1.16338	-0.946021	-0.950832	-0.22588	0.107617	-1.64734	0.498687
ENSG00000132780	0.626172	-0.360938	1.11872	-1.72253	1.04104	0.232569	-0.137597	0.819996	-2.25727	-0.22034	0.44316	0.172038	0.244984
ENSG00000132793	0.0523198	0.636137	-1.57593	-0.839815	-0.950501	-1.07685	0.836936	-0.541797	1.80687	0.447476	0.840773	0.926624	-0.56225
ENSG00000132821	0.754391	-0.431919	-2.58723	0.100009	-0.297292	0.462942	-0.213461	-0.687495	1.49262	0.710041	0.875077	-0.409826	0.232141
ENSG00000132824	-0.120771	-0.966412	-1.26388	-0.33072	-0.769613	-0.554896	1.96045	0.10859	1.65696	0.620771	0.262285	0.475792	-1.07855
ENSG00000132849	0.222446	-1.08309	-0.960598	1.22227	-0.647296	0.814822	-1.82536	0.0249583	0.0931588	0.389837	1.87455	-0.425305	0.299616
ENSG00000133026	0.373756	-0.125111	0.490011	0.520062	-2.87294	0.303866	-0.235607	0.767263	-0.906652	-0.0398765	0.861354	0.881978	-0.0181015
ENSG00000133030	0.400209	-0.35501	0.883238	-1.32051	0.0610775	0.476645	0.294461	1.97267	-1.04084	-0.802436	-1.38418	-0.301823	1.1165
ENSG00000133083	-0.500949	0.0365431	-0.58196	1.60834	-1.02769	-0.953898	-0.831224	2.04008	0.188734	-0.364064	0.509844	0.823433	-0.9472
ENSG00000133101	-0.948337	0.381035	0.161924	-0.816006	-0.603053	0.289342	1.60683	1.79309	0.733375	-1.09889	-1.39357	0.35081	-0.456544
ENSG00000133112	-1.19472	0.44495	-0.85095	0.749085	-1.08368	-1.04102	0.261805	1.08472	2.20769	-0.525087	0.508691	-0.180352	-0.381133
ENSG00000133131	1.08678	-1.00345	-0.917111	0.403446	0.214908	1.76142	-1.47888	-0.664486	-0.483672	-0.0778736	0.866714	-0.853107	1.14531
ENSG00000133134	1.75928	0.337149	0.213174	1.61882	-0.398496	1.02967	-1.2072	-1.26493	-1.0412	-0.440814	0.176847	-0.732597	-0.0496887
ENSG00000133135	-0.96358	-0.713702	0.00341516	0.0165067	1.10426	1.68354	-1.01343	-0.168369	-0.93359	0.740586	-0.125483	-1.22017	1.59001
ENSG00000133216	1.06819	-0.910565	-0.514231	0.963562	0.461145	0.423289	-1.84804	-0.5959	-1.33574	1.36309	1.01312	-0.0775966	-0.0103214
ENSG00000133315	0.471264	-0.736729	-1.21138	0.945235	-0.418305	-1.15127	1.24888	-1.32878	1.92783	0.225825	0.202249	0.247841	-0.42266
ENSG00000133433	1.02872	0.43053	0.322125	-0.517435	-0.889497	-0.802879	1.28869	-1.04281	1.4414	-1.03681	-0.0643825	1.15237	-1.31002
ENSG00000133597	-0.947214	0.0809749	-1.76364	0.778583	-0.321152	0.947486	1.47354	-0.205354	1.32945	0.00250789	0.189443	-1.5366	-0.0280308
ENSG00000133641	-1.09511	1.39771	-0.491221	0.974855	0.350845	-0.415423	0.277758	-0.676815	2.06725	0.179317	-0.982712	-1.17716	-0.40929
ENSG00000133657	0.169599	0.146769	-1.21122	-0.819368	-0.319441	-0.968163	2.46119	-0.794539	0.871448	0.0384557	0.169139	0.922063	-0.665929
ENSG00000133678	-1.35423	1.23335	0.031103	0.204975	-0.673625	0.830173	1.67681	-1.15107	-0.884299	-0.528186	0.259386	1.21	-0.854389
ENSG00000133706	0.0305574	0.761016	-2.33085	0.680916	0.354182	-0.0999884	0.713152	0.23413	0.912626	-0.00724025	0.406884	0.28044	-1.93582
ENSG00000133740	-0.4992	0.212973	-0.524681	0.425474	-1.01348	-0.883577	1.93694	-0.940199	1.5443	-0.253164	0.46583	0.771516	-1.24273
ENSG00000133805	-0.345806	-1.17014	1.5306	-0.41749	-1.33099	-0.244588	-1.16443	-0.793607	0.813412	1.02833	1.42502	0.0162103	0.653475
ENSG00000133812	-0.410428	-1.19365	-0.627527	1.10191	0.0393614	-0.0687316	1.3114	-2.2152	0.69556	1.2705	0.238344	-0.0510684	-0.0904649
ENSG00000133835	1.14332	-0.523319	-1.52592	1.29519	-0.349317	0.746035	-0.16646	0.455631	1.78079	-0.589071	-0.631494	-0.467824	-1.16757
ENSG00000133872	0.864582	-0.555303	-2.4097	0.326191	-1.11674	1.26556	-0.618525	1.10166	0.121064	0.606138	0.133177	-0.129796	0.411686
ENSG00000133874	1.53316	-0.33924	-1.25019	0.496405	-1.18578	-0.993397	-0.944197	0.686315	-0.255851	0.91752	1.48359	0.577819	-0.72614
ENSG00000133985	0.226107	-0.407883	1.09258	0.428606	0.990242	0.883638	-2.02691	-0.0216532	-1.54751	0.300198	0.812811	-1.11433	0.384115
ENSG00000134013	1.0479	-0.0668968	-2.57122	0.841426	-0.564917	-0.449645	-0.750957	0.672381	-0.405692	1.04809	0.827294	0.295916	0.07632
ENSG00000134046	-1.49182	0.757196	1.81593	-1.22413	1.45256	-0.168273	0.0348186	-0.177082	-0.983248	0.432035	0.500345	-0.0378386	-0.910503
ENSG00000134107	1.41899	-0.375634	-1.16892	0.208158	-1.53821	-1.06876	1.23531	-0.134968	1.25843	-0.0403572	1.02379	0.0467483	-0.864581
ENSG00000134138	-0.409345	1.32043	1.12694	-1.54991	-0.708894	-1.48494	0.614712	1.07769	0.0879423	-0.924975	-0.546964	0.823333	0.573984
ENSG00000134240	-0.62604	0.670589	1.36818	-0.860223	1.74326	-1.18379	-0.278363	-0.411409	0.0421898	1.07164	-1.06514	0.620089	-1.09097
ENSG00000134242	-0.37047	-0.740107	1.6591	-1.26737	0.540295	-0.0139493	1.15856	0.456022	0.956845	0.302306	-0.966285	0.0652022	-1.78015
ENSG00000134243	-1.12603	-0.76578	-0.505737	-0.133614	-0.340427	1.03371	-1.54435	1.04337	-0.494037	1.76393	1.12178	-0.573494	0.520677
ENSG00000134245	-0.258549	0.957418	-0.64802	-1.02299	-1.14606	-0.666046	-1.16804	1.03183	1.30776	1.55487	0.5208	0.423406	-0.88637
ENSG00000134250	-0.465868	-1.74067	-0.70591	-0.843572	-1.19615	0.0435232	1.23875	1.45767	0.598809	1.12759	0.8378	-0.345218	-0.00675938
ENSG00000134262	-0.797265	-1.48416	1.11311	-1.02366	1.56517	0.236668	0.984437	0.890135	-0.184833	-1.27759	-0.41015	-0.396511	0.784644
ENSG00000134285	-0.117994	-0.848176	-0.405755	-0.33436	-1.0761	0.359046	1.59798	0.883016	0.349739	-1.71818	-0.905808	1.20442	1.01218
ENSG00000134291	-1.53967	-0.29937	0.720147	0.237586	1.69136	0.00863158	0.932873	1.33716	-1.02696	-0.827412	-1.29057	0.168323	-0.112095
ENSG00000134318	-0.922102	-0.655818	0.380695	-1.12004	0.891831	-1.1996	0.346368	1.62849	0.475856	1.5501	0.282598	-0.490315	-1.16805
ENSG00000134333	1.04651	-1.55999	-0.845231	0.882147	-0.575584	-0.109358	-0.303201	-1.76457	1.35235	0.839908	0.770186	0.49858	-0.231737
ENSG00000134339	0.435787	1.79306	0.547733	-1.64247	0.567747	-0.386802	-1.2533	0.38878	1.38669	-0.365467	-1.11406	-0.323495	-0.0342051
ENSG00000134363	-1.25803	0.359429	-0.642755	1.63168	-1.09213	-0.849882	-1.15833	-0.00356275	-0.559716	0.710894	1.37457	1.0094	0.478439
ENSG00000134369	-0.534106	-1.19425	-2.09208	-0.806202	-0.537086	-0.175983	0.555695	1.30347	0.396325	1.04758	1.12064	0.506214	0.409786
ENSG00000134470	-1.40133	0.53101	-0.13645	-0.189238	-1.54145	0.491486	1.44845	-0.604831	1.62251	-1.12885	0.818233	0.183044	-0.0925875
ENSG00000134490	-1.46682	-1.43821	0.354027	1.09059	-0.0106703	-1.25904	0.803915	-1.25306	1.18374	0.235889	0.850926	0.267634	0.641076
ENSG00000134516	1.66295	0.846871	-0.933402	0.91516	-0.538326	-1.09201	0.38791	0.573142	-0.488837	1.34789	-0.798372	-1.3782	-0.504772
ENSG00000134590	1.34802	-0.611959	-0.455221	0.882904	0.142031	-0.0468424	-1.64848	-1.82962	-0.383522	1.01799	1.16	-0.0274753	0.452177
ENSG00000134597	1.14892	-0.598645	0.76484	1.42924	0.24217	-1.00179	-1.6472	-1.34604	-0.919916	0.89238	0.199022	0.22601	0.611014
ENSG00000134602	-0.636476	-0.0693785	0.353641	1.32528	0.838368	-0.16648	-1.70971	-0.854178	-1.5661	1.33365	0.596538	-0.263092	0.817928
ENSG00000134686	1.40378	-0.896738	0.842431	-0.450543	0.457516	1.13786	-1.90621	1.17173	-0.951557	-0.154806	-0.0329441	-0.89289	0.272382
ENSG00000134755	1.42613	-0.752891	-1.20627	-0.48028	-1.784	1.18723	-1.14844	0.87251	0.0445289	0.616182	0.60064	0.0846144	0.540039
ENSG00000134769	0.475584	0.202124	0.190319	-0.391377	-2.30996	-0.398567	1.52046	1.08832	0.916929	0.0286149	-0.286445	0.221022	-1.25702
ENSG00000134775	0.9148	0.257661	-0.484936	-0.922804	-2.03672	0.175915	1.83273	0.608294	-0.0531367	0.871522	-0.983777	0.33191	-0.511454
ENSG00000134780	1.7426	-0.923502	-0.121692	-1.0871	1.51602	0.423484	0.945251	-1.65283	0.0817729	-0.549899	-0.675343	0.164113	0.13713
ENSG00000134802	-0.69463	-1.22095	1.39051	-1.02118	0.155024	-0.24955	1.80857	0.271343	1.26711	-1.05807	-0.811655	0.415189	-0.251708
ENSG00000134824	-0.115671	-0.54969	0.161192	-0.440311	-0.661806	-1.15989	1.04227	0.90379	1.51485	-1.27418	-0.768618	1.7604	-0.412343
ENSG00000134825	0.815237	-0.668956	-0.558849	1.58844	-0.316404	0.533455	-1.29831	-1.75491	1.08552	-0.374619	-0.406315	0.178025	1.17769
ENSG00000134871	-0.433371	0.105696	-2.03615	0.909584	-1.45487	-0.809275	-0.271794	1.16324	-0.185016	1.15114	0.739065	0.77821	0.34354
ENSG00000134882	0.248954	0.964308	-0.766186	0.319053	-1.23121	-0.549072	1.92349	0.871075	0.87237	-1.57285	-0.120438	-0.0712869	-0.888211
ENSG00000134909	-1.2654	-0.641469	-1.49367	-0.471536	-0.801791	-0.251214	0.449749	0.892683	-0.15056	2.19777	0.864215	0.378869	0.292358
ENSG00000134955	0.908905	-0.266139	-0.881493	-0.0518316	0.0613905	1.89495	0.270325	-1.4739	-0.0204853	-1.02622	-0.0608682	-0.94574	1.5911
ENSG00000134986	0.871621	-0.920801	0.370348	0.325844	-0.726405	0.287746	-2.10648	-0.092779	-0.405146	1.77243	1.25391	-0.225231	-0.405056
ENSG00000135045	0.0929191	0.513987	0.274569	1.04978	1.62814	0.260369	-1.29313	0.221908	-2.07145	0.0286466	-0.668561	-0.846328	0.809152
ENSG00000135047	1.45816	0.159945	-0.470601	0.344545	-0.293729	1.66254	-1.25028	0.0160647	-1.65456	-0.388329	0.824449	-1.05346	0.645256
ENSG00000135048	-1.0745	-0.628493	-0.133614	-1.12129	-0.439796	-1.23185	0.411574	-0.314646	-0.661866	1.21388	1.36976	1.30786	1.30297
ENSG00000135052	1.34094	0.248711	-1.22059	0.170375	-0.318627	1.64789	-1.29323	0.183102	-1.07691	-0.746509	1.06251	-0.790093	0.79242
ENSG00000135069	-0.980111	0.765961	0.395185	1.04206	1.45222	-1.12017	0.718531	0.158638	-1.47081	-1.6759	0.0757154	0.0705166	0.568167
ENSG00000135083	-0.0926457	-1.82753	0.569088	-0.703351	1.35277	-0.760725	1.22121	-0.204377	1.1995	0.160217	0.462441	0.107111	-1.48371
ENSG00000135090	-1.01638	0.2046	0.5095	-0.241772	0.0559166	-0.909626	2.25532	-1.17382	1.40624	-0.721449	-0.291104	0.563954	-0.641389
ENSG00000135114	1.90957	-0.0254565	-0.0863893	-0.0613388	0.663808	1.28211	-1.08182	-0.585569	-1.93283	-0.284935	0.843963	-0.252814	-0.388301
ENSG00000135124	-0.724662	0.0140281	-2.42292	0.973073	-0.344729	-0.19911	-0.188945	-0.196551	1.05667	0.561542	1.51063	0.576227	-0.61525
ENSG00000135245	1.07779	-0.636265	-1.05521	0.252732	-1.49555	-1.05703	1.61147	-0.305486	1.59283	-0.249001	0.698177	-0.092444	-0.342003
ENSG00000135269	-0.5611	-0.696133	-0.952245	0.528118	0.721605	0.9338	-1.62919	0.664698	-0.612187	0.655952	0.256121	-1.14082	1.83139
ENSG00000135272	-1.83345	-0.325473	0.785225	0.300534	0.686623	1.26685	-1.32516	-0.67282	-0.771056	0.920905	-0.465957	1.36995	0.0638362
ENSG00000135299	1.67757	-0.974912	0.464095	0.462405	0.248472	0.692148	-1.50564	-1.02984	-0.902532	1.5758	0.0208959	0.0683776	-0.796829
ENSG00000135316	-1.21215	0.40577	1.94216	-1.41714	1.05585	-0.336843	0.773458	0.329258	-0.58024	-0.620165	-1.20119	0.67131	0.189927
ENSG00000135317	-1.33474	0.664953	1.44858	-0.509383	0.69386	-0.772951	0.0260964	0.971826	1.6954	-0.374792	-1.24224	-0.764186	-0.502426
ENSG00000135362	-0.988112	-0.092695	-1.34867	-0.457958	0.281776	1.50543	-1.55539	-0.0807664	0.402111	1.14347	1.03834	-0.833697	0.986174
ENSG00000135363	-0.704464	0.585195	1.51092	-0.379408	1.8578	0.227168	-1.12085	-0.624669	-1.53914	-0.885288	0.464245	0.178658	0.429832
ENSG00000135365	1.32115	-0.339762	-1.02642	-0.319118	-1.00151	0.433078	0.543267	-1.84001	1.29026	1.26694	0.107756	0.388823	-0.824457
ENSG00000135441	-0.188223	1.18876	0.764953	-0.523738	2.20853	0.49647	-1.59501	0.32252	-0.792779	-0.0848727	-0.629512	-0.905072	-0.26202
ENSG00000135451	-1.16869	0.388306	0.473604	-1.17465	1.60361	-0.119786	1.19336	0.925501	-1.83869	-0.632522	-0.159039	0.0582761	0.45072
ENSG00000135473	0.877674	1.25682	-1.69598	-1.05178	-0.794437	-0.479158	-0.739349	1.01978	0.583413	0.47446	1.44964	-0.179174	-0.721906
ENSG00000135476	0.0866596	0.212622	-0.0800243	-1.28311	1.76377	-0.787054	0.41683	1.73718	-0.132221	-0.986661	-0.721879	-1.07092	0.844808
ENSG00000135480	-0.820079	0.301873	0.112779	1.64329	0.0201917	-0.700654	-1.19601	-0.912305	-0.772236	1.6817	1.41352	-0.230132	-0.541932
ENSG00000135486	0.322018	0.70888	1.78051	0.0910308	0.320899	-1.10128	-0.978752	1.61902	0.570122	-0.94675	-0.99136	-0.428778	-0.965562
ENSG00000135503	-0.946299	1.28091	-0.542617	-1.00809	-0.393556	-1.99101	1.32112	-0.564572	1.08177	0.555118	0.340821	0.441528	0.42487
ENSG00000135541	-1.38421	1.33929	0.425215	-0.436202	1.29562	0.364859	-0.317634	-1.25759	-1.40918	0.221511	-0.724245	0.7249	1.15766
ENSG00000135549	0.773321	-0.516817	2.45462	-0.967265	-0.835676	0.473382	0.290943	-0.0004773	0.599329	-1.02914	-0.916087	0.491273	-0.817399
ENSG00000135622	0.150109	-0.710032	-1.96595	1.81236	0.751304	-0.459476	0.0108703	-0.289466	1.25313	0.794175	-0.466238	-1.01394	0.133144
ENSG00000135632	0.752022	-1.34114	0.263397	0.0699076	0.855841	0.112066	0.60045	-0.596452	-2.63263	0.0950763	0.794573	0.543854	0.483033
ENSG00000135636	-0.926268	0.114783	-0.135681	1.84639	-0.544595	-0.618399	-1.31169	-0.916169	-0.826611	1.30044	1.37049	0.312857	0.334462
ENSG00000135643	-0.701677	-0.0556358	0.467842	1.18796	-1.66281	0.355965	-1.42578	0.69002	-0.455395	1.61562	1.00708	-0.268168	-0.755028
ENSG00000135655	1.09776	-1.25416	0.910757	0.473181	1.02522	-1.13857	0.136742	-1.28528	0.0852354	0.101484	1.47757	-1.37239	-0.257557
ENSG00000135679	-1.15838	0.283519	1.64795	-0.0940539	-0.633533	-0.962856	1.97793	0.837977	-1.00407	0.456696	-0.533233	-0.602275	-0.215675
ENSG00000135698	0.89488	-1.72841	1.32725	-0.502534	0.741516	1.15811	0.454182	0.335902	-0.574808	-1.19949	-1.32208	0.645967	-0.230475
ENSG00000135750	0.561383	0.544828	-1.10546	1.0493	-0.264828	0.437628	-1.92772	1.01512	-1.56202	0.416701	0.690834	-0.619086	0.76331
ENSG00000135821	0.116872	-0.105725	-0.313506	0.4802	0.179438	1.28716	-2.23851	0.875789	-0.987406	0.558079	0.980771	-1.30652	0.473357
ENSG00000135837	0.218941	-1.63325	-0.781615	0.28982	-1.58169	0.349139	0.494037	0.0336666	0.830412	1.43991	0.277162	-1.16807	1.23153
ENSG00000135842	-1.73335	-0.343656	-0.0287346	-1.62479	0.168799	0.413909	1.26122	1.3623	0.638936	-0.645632	-0.663752	0.0447057	1.15005
ENSG00000135899	0.751346	-1.4294	1.40866	-0.44845	0.804164	1.1063	-0.47364	0.378559	-1.08184	-1.81029	0.487756	-0.190173	0.497006
ENSG00000135905	-0.0906351	-1.48552	0.944274	-1.13869	0.923346	-0.686259	0.949022	-0.300335	1.16445	1.06982	-1.54884	0.525797	-0.326428
ENSG00000135916	-0.138295	0.314155	-1.07541	-0.536507	-0.969597	0.968602	1.04783	1.05379	1.18616	-1.43777	-1.21609	-0.331776	1.13491
ENSG00000135919	0.590011	0.269375	0.0324546	0.249935	0.532542	0.720864	-1.60298	1.64372	-2.06304	0.0743983	-0.134682	-0.902135	0.589537
ENSG00000135924	0.895267	-1.3503	0.175889	1.12349	-1.80026	-0.106767	-0.643012	-1.13132	0.741573	1.11492	1.15168	-0.119842	-0.0513149
ENSG00000135929	-0.861897	-0.777512	-0.726198	0.716387	-0.83568	1.16129	-1.73421	1.46276	0.391349	0.861063	0.812875	-0.848315	0.378093
ENSG00000136002	0.189564	1.21469	-1.18831	-0.0168113	-0.154073	0.329363	-1.89028	1.19608	-1.30812	0.968086	1.00235	-0.509267	0.166728
ENSG00000136026	1.42397	-0.969233	-0.971865	0.708436	-1.73239	1.3906	-0.678022	-0.103714	-0.792722	0.254183	1.02261	-0.189408	0.63755
ENSG00000136045	-0.374198	-0.254021	0.949274	-0.957209	0.479903	-1.20239	1.53068	0.145428	1.04874	-1.71817	0.148767	1.06158	-0.858393
ENSG00000136048	0.336792	-0.404035	-1.33996	-0.147542	-0.58482	0.575143	1.68599	-1.67725	1.26968	-0.835038	0.247814	1.07907	-0.205838
ENSG00000136068	-1.77899	-0.858514	-0.899185	-0.216956	0.184966	-0.850032	0.129659	1.02946	-0.211	1.61776	1.50442	-0.28599	0.634395
ENSG00000136098	0.292007	0.979962	-0.156147	0.621053	0.0323614	-0.190496	0.849524	-1.85712	1.29105	-1.33492	1.10351	-1.22777	-0.403031
ENSG00000136104	-0.270161	0.724108	1.12804	-0.315967	2.33098	-0.626386	0.556754	-1.01281	-1.17002	-0.370341	-1.04959	-0.3216	0.397003
ENSG00000136108	-1.26131	0.226494	0.211195	-0.831789	1.32801	-0.216493	0.0533283	2.00068	-1.30818	-0.708288	0.0111458	-0.60958	1.10479
ENSG00000136153	-0.989014	-1.06089	-1.15248	0.131693	-0.678954	0.63646	0.886738	-0.942917	2.28183	0.241863	0.837286	-0.20694	0.0153151
ENSG00000136231	0.790921	-0.782267	-0.624563	-1.15172	-0.38959	0.928391	1.58965	-0.144893	1.97303	-0.661689	-0.970856	-0.110516	-0.445896
ENSG00000136237	-0.833516	-0.180629	-0.350056	-0.923095	0.446633	-0.25739	1.8128	0.960584	1.80755	-0.8566	-1.19646	0.171349	-0.601168
ENSG00000136243	0.94731	0.324015	1.01876	-1.49919	-0.634105	1.30841	1.40923	-0.20889	-0.0898027	-1.3931	-0.472965	0.401556	-1.11123
ENSG00000136247	-0.27079	-0.638626	-1.28564	0.113917	-1.38594	0.764491	1.40618	-0.61196	1.94194	0.674444	-0.034377	0.183662	-0.857298
ENSG00000136273	0.253756	-1.32347	-1.85372	-0.276274	-0.736921	1.44545	1.26541	0.515126	-0.174398	-0.53947	-0.374058	0.682908	1.11566
ENSG00000136279	0.931515	-1.14964	-0.450633	-1.49425	0.753563	0.895749	1.21286	-0.227731	1.50866	-0.639672	-1.27964	-0.31066	0.249877
ENSG00000136295	1.24459	-1.30476	-1.25038	0.0443178	-0.817819	0.57387	-1.43098	0.704224	-0.405946	0.99283	0.184346	-0.0986399	1.56435
ENSG00000136378	0.306996	0.155303	-0.627778	1.17409	-1.08001	-0.0262122	-1.6575	-0.660831	-0.692154	2.11719	0.889391	0.0404962	0.0610149
ENSG00000136379	-0.869299	0.981442	0.473709	-0.858997	-0.280372	0.78688	1.21269	-1.01445	-1.8165	0.318124	0.537104	1.33527	-0.805601
ENSG00000136444	-0.498749	0.416761	1.23142	0.196784	-1.02807	-0.332151	1.7701	-1.48879	0.946288	-0.373845	-0.0688062	0.655762	-1.4267
ENSG00000136492	-0.749049	-0.349307	1.63918	-0.114167	0.929048	-0.102211	0.29226	1.36127	-0.78642	-0.437148	-1.0604	-1.66741	1.04436
ENSG00000136504	-0.297628	0.0156777	-1.14064	-0.336484	-0.970992	-0.220526	0.558088	2.26949	0.0013893	1.03279	0.868111	-0.32389	-1.4554
ENSG00000136527	0.598778	-0.306979	-0.139623	-0.300895	1.44332	0.80661	1.16806	0.487809	-1.40925	-1.24003	-1.40671	1.0309	-0.732005
ENSG00000136542	0.778037	-0.698874	-1.71633	0.636817	-0.101524	0.629664	-1.53302	-0.270369	-0.186859	1.50608	1.14266	-0.834302	0.64803
ENSG00000136631	0.327352	0.806634	0.825884	-1.79569	0.789966	0.648453	0.984697	-0.354516	-2.1869	-0.565397	0.12511	0.189548	0.204858
ENSG00000136720	1.03932	-0.905442	0.260247	0.355902	1.21237	0.872757	-1.37296	-0.607456	-1.77456	1.25638	0.173172	-0.770899	0.261171
ENSG00000136783	0.0456929	0.967687	-0.826187	0.382716	0.703287	0.426243	-1.83645	1.07419	-1.3181	0.020416	1.36322	-1.18356	0.180846
ENSG00000136810	-1.0338	0.5372	1.14211	0.587215	1.01177	0.359195	-1.33749	0.88455	-1.73043	-0.781042	0.169748	-0.803937	0.994917
ENSG00000136813	-1.79739	0.798101	-0.0877353	0.0640138	0.735386	0.104477	-0.754682	0.761394	-1.23611	-0.178213	1.17664	-1.0948	1.50892
ENSG00000136824	-1.18205	0.813012	-0.385115	0.136507	1.72912	-0.320342	-0.173901	1.33487	-1.86026	-0.133812	0.187206	-0.893038	0.747795
ENSG00000136826	0.882539	-0.532079	-1.73382	0.883945	0.0947381	0.261033	0.556423	-1.55523	-0.519369	1.03449	0.958839	-1.17344	0.841924
ENSG00000136827	-1.08724	1.14205	0.827503	-0.210492	1.38521	-0.405138	-0.747475	1.50591	-1.26897	-0.298972	-0.197566	-1.30438	0.659561
ENSG00000136830	-1.0602	0.368734	-0.524237	-0.215735	0.50465	0.503537	-1.55972	2.06408	-0.905112	0.350067	0.194298	-0.908673	1.18831
ENSG00000136859	-1.234	0.0558965	-0.747395	0.830245	0.464901	0.748547	-1.56681	0.176179	-1.46971	1.04399	1.23757	-0.503267	0.963843
ENSG00000136866	-0.0945986	1.23724	-1.31361	1.03289	-0.0416455	1.09126	-0.570358	0.96224	-1.94905	-0.193532	0.142074	-0.964397	0.661478
ENSG00000136867	-1.63477	0.717816	1.27647	-0.442403	0.556625	1.10114	-0.772073	0.921656	-1.26529	0.343588	-0.186926	-1.32667	0.710833
ENSG00000136868	-1.73498	0.711406	-0.74015	0.175484	1.1038	-0.213067	-0.511354	1.24371	-1.30278	0.644023	0.72734	-1.09734	0.993918
ENSG00000136869	-0.873523	-0.63967	0.450794	-0.388957	0.454128	0.914763	-1.63817	1.51947	-1.38613	0.975416	0.191253	-0.638229	1.05885
ENSG00000136872	1.09465	1.45083	0.91043	-1.06444	1.00603	-0.935714	-1.20112	1.26092	-0.491403	0.121336	-0.813138	-0.697817	-0.64056
ENSG00000136874	0.962006	-0.0929428	-0.620824	0.624618	-0.752813	0.275312	-2.6056	1.0372	-0.5048	0.19719	0.7959	-0.214966	0.899723
ENSG00000136875	-1.27065	1.47976	0.545917	0.579472	1.2799	-0.551001	-0.287542	0.799964	-1.80628	-0.78288	0.174704	-0.780144	0.618778
ENSG00000136877	-0.466565	0.365642	1.36164	0.716217	0.492308	0.536651	-1.82597	-0.281818	-1.82923	-0.433549	0.391628	-0.280572	1.25361
ENSG00000136888	-1.33044	0.559226	1.09075	0.91088	0.190657	-0.142986	-1.36357	1.39674	-1.37617	0.140627	0.849739	-1.158	0.23256
ENSG00000136897	-1.62763	1.34807	0.741281	0.770612	0.716998	-0.586274	-0.431851	0.661085	-1.3566	-0.268369	-0.747621	-0.642594	1.42289
ENSG00000136908	-1.15759	0.895192	-0.21743	1.08159	0.102387	0.955083	-1.74541	1.38814	-0.784292	-0.287376	0.313891	-1.22109	0.676898
ENSG00000136930	-1.03882	1.47672	0.567931	0.308927	1.19628	0.175116	-1.13401	1.05982	-1.63848	-0.953229	0.0138115	-0.671715	0.637637
ENSG00000136933	-1.01778	1.09783	0.225876	1.12483	1.17232	0.742168	-0.133712	0.405416	-1.38656	-1.63461	0.129885	-1.21741	0.491735
ENSG00000136937	-1.70648	-0.806561	0.877353	0.91649	1.07445	0.724312	0.32597	-0.844554	-1.92127	0.3151	0.173107	0.182771	0.689314
ENSG00000136938	0.154143	1.18681	0.420837	0.321132	1.02991	-0.753686	-0.589146	1.29615	-0.892234	-2.21068	-0.59056	-0.135185	0.762516
ENSG00000136942	-1.64967	0.849993	1.37095	1.29218	1.01075	-0.463846	-1.3363	-0.235607	-0.671016	-0.683566	0.28305	-0.555801	0.788885
ENSG00000136950	-1.1258	0.97943	1.66325	0.400702	0.870427	-0.000684998	-0.955419	0.351716	-1.60452	-1.05968	0.0555697	-0.581639	1.00666
ENSG00000136997	-0.389117	-0.434658	-0.303395	0.367045	-0.974883	-1.2753	2.08773	-1.38676	0.852757	-0.267605	0.105979	1.28609	0.332123
ENSG00000136999	1.01876	0.986008	-0.438415	0.309119	-1.2143	0.428417	-1.37891	1.28511	-1.70343	0.561371	0.927339	-0.156703	-0.624375
ENSG00000137070	1.14408	-1.17069	-0.700169	0.305292	-0.0951744	0.159605	-1.48107	0.137334	-1.421	1.85717	0.857255	0.523062	-0.115697
ENSG00000137073	-1.40521	1.17549	0.973381	-0.262776	0.924831	-1.51128	-0.740943	0.24035	-1.08521	0.260876	1.61676	-0.0482331	-0.138033
ENSG00000137103	0.725864	-0.578745	-1.75285	0.773333	-0.433948	0.848346	-1.81115	-0.219743	0.502542	1.12466	1.19831	-0.509887	0.133271
ENSG00000137124	1.19883	-0.0382282	0.428481	1.61794	-1.00589	-0.515312	-0.997858	0.00401221	-1.56521	0.129588	1.48976	-0.88419	0.138085
ENSG00000137133	1.11061	0.000641773	1.92203	-0.236566	0.626557	0.851093	-1.19806	0.940235	-0.443633	-0.901777	-1.01757	-1.11617	-0.537386
ENSG00000137142	-0.267955	-0.541146	-0.136099	1.56953	-0.346809	-1.00153	-1.65257	1.59761	-1.17939	0.24957	0.896215	0.123299	0.68928
ENSG00000137154	-0.134545	1.09754	0.707821	1.47571	0.540727	-0.456162	-1.90398	0.642416	-1.15387	-0.771043	0.564922	-1.05624	0.446715
ENSG00000137161	1.21637	-0.0879058	-1.63107	0.840521	0.803609	-0.42832	-1.08257	-1.3029	0.595095	-0.715767	0.489957	-0.212137	1.51512
ENSG00000137166	0.807521	-0.715312	-1.34777	0.645009	-0.0747573	0.451918	-1.29907	-1.49986	0.11798	0.974698	1.82603	-0.218825	0.332443
ENSG00000137171	1.21657	-0.75306	-0.862509	1.15562	-0.67761	-0.162128	-1.502	-1.03373	0.0948544	1.24455	1.56491	-0.231653	-0.0538245
ENSG00000137185	-0.0333058	-0.0980332	-0.794681	-0.363478	0.677811	-0.878811	-1.34086	-1.15749	0.270468	2.22355	0.882977	-0.354399	0.966254
ENSG00000137193	2.00314	-0.249286	-0.487818	0.957843	-0.295605	-1.20438	-1.09251	0.861606	-1.2878	0.953002	0.624085	-0.521263	-0.26101
ENSG00000137198	-0.622518	0.459333	1.35942	0.579843	0.585176	1.41241	-1.34146	-0.188438	-1.19306	-0.436161	-0.544388	-1.28657	1.2164
ENSG00000137210	0.922219	-0.416073	2.1697	0.610767	0.00180983	-0.301586	-1.65977	-0.797593	-1.0607	-0.374303	0.913808	0.391795	-0.400082
ENSG00000137216	1.19655	-0.538257	0.0133882	1.37313	0.119484	-1.82287	0.308828	-0.341472	1.61442	-1.06992	0.389193	-0.912229	-0.330254
ENSG00000137267	0.439024	-1.32453	0.720828	-0.117212	1.01735	1.09707	-0.913706	-1.3029	-1.0662	0.3393	1.80431	-0.366646	-0.326684
ENSG00000137273	0.986728	2.02053	-1.00617	-0.203628	-1.08094	0.402963	-0.168536	-1.04584	-1.48968	-0.102947	0.522095	0.225235	0.940179
ENSG00000137309	0.620091	-0.257063	2.04368	-0.589285	0.816383	0.709722	-1.50439	0.62943	-1.39197	-0.609916	-0.488018	-0.558548	0.579887
ENSG00000137310	0.443736	0.024146	1.26834	-1.00993	2.2628	-0.249417	-1.01055	0.116868	-1.28396	-0.554426	-0.70425	-0.0135724	0.710225
ENSG00000137331	0.155301	-1.36987	2.13114	-0.174881	-0.214837	-0.352282	-0.569983	-1.38108	-0.367375	1.40559	0.975107	0.0138311	-0.250658
ENSG00000137449	1.52708	-0.765489	-1.11636	0.442135	-1.31763	0.562498	-0.502205	-0.912614	-0.353761	0.637535	1.19049	-0.784139	1.39245
ENSG00000137486	0.821675	-1.87296	0.662066	-0.315028	0.661716	1.00582	0.0512332	-2.09706	0.779684	0.255897	0.400779	-0.693089	0.339268
ENSG00000137496	-0.0703173	-0.394127	-0.922593	0.0940469	-0.380331	-1.00061	-0.00817171	-2.13016	1.14882	1.06069	1.2366	0.242064	1.12409
ENSG00000137497	-0.140601	-1.10616	-1.2071	-0.412353	0.0963365	0.244931	0.465089	-2.12303	1.14056	1.39187	0.5866	0.224931	0.83893
ENSG00000137501	0.479815	-1.1024	-0.0643577	0.331999	0.576815	0.857251	0.984116	-1.70886	1.8044	-1.20541	-0.199656	0.098057	-0.851767
ENSG00000137547	-1.10601	0.819866	-1.52859	1.37328	0.385249	-1.08278	0.403291	0.539813	1.38214	0.614797	-0.0957603	-1.27441	-0.430887
ENSG00000137575	0.704456	-0.428462	-1.85704	1.48056	0.186191	-0.878333	-1.03216	1.38428	-0.715234	0.444034	-0.0021126	-0.324375	1.03819
ENSG00000137628	1.21497	0.326562	-1.284	0.389882	-0.196251	0.881708	-1.33865	-0.467805	-0.806063	-0.143129	2.18635	-0.536578	-0.226995
ENSG00000137642	-0.586609	-1.12557	-0.0834162	-0.409379	0.249582	2.13055	-0.444982	-1.35475	0.126875	0.791248	0.37503	-1.00515	1.33657
ENSG00000137700	-1.74447	1.97432	-0.463085	0.455757	-0.0730943	0.584533	1.3085	-1.06215	0.0208744	-0.456768	-0.962064	-0.128436	0.546085
ENSG00000137713	-1.12176	-1.11528	0.800708	0.79236	1.19782	0.733943	0.410999	-1.57773	0.0642015	-0.54804	-0.26887	-0.913194	1.54485
ENSG00000137760	-0.566981	-1.32204	-0.192353	-0.575736	0.639301	0.470219	1.93918	1.13059	0.0854095	-1.00487	-0.676556	-1.06224	1.13608
ENSG00000137776	-0.220593	-0.0203946	1.21624	-0.925393	0.16053	1.37353	1.10261	0.451018	-1.65191	-1.38293	-0.72008	-0.37447	0.991843
ENSG00000137801	-1.56767	0.141161	0.171809	0.663634	-0.618504	-1.05648	-0.516397	0.835696	-1.55407	1.69621	0.813306	0.227565	0.763734
ENSG00000137802	1.32355	1.2091	1.54217	-1.41251	-0.0801176	-1.29147	0.390416	-0.457021	-0.396908	-1.10889	-0.685726	0.644734	0.322676
ENSG00000137804	-0.717817	0.993007	0.634234	-0.782183	0.572044	0.564283	0.468548	1.33363	-1.33709	-0.960114	-1.6472	-0.278984	1.15764
ENSG00000137807	-0.192397	-0.206323	0.634157	-1.49437	0.755338	0.338496	0.463492	2.36968	-1.10764	-0.248487	-0.7378	-0.908372	0.334224
ENSG00000137814	-1.10914	1.29902	0.750191	-1.57981	0.0965562	-1.5241	0.917141	0.684386	0.866574	-1.10082	0.641111	0.0866104	-0.0277305
ENSG00000137817	-0.671743	1.33461	-1.22332	0.00915328	-1.1673	0.742832	1.30465	1.21621	-0.558899	0.0499485	0.0541746	-1.60891	0.518589
ENSG00000137818	-0.578481	0.854048	0.145374	1.20292	-2.21417	0.0447814	0.553568	0.565552	1.34891	-1.23912	-0.733153	-0.122124	0.171911
ENSG00000137821	-1.10246	0.0449429	-0.960844	1.72259	0.109376	-1.01575	-1.05701	0.401427	1.72808	0.140658	0.694751	-0.997913	0.292144
ENSG00000137831	-0.560872	0.0669274	-0.778543	0.404917	-1.18183	0.484917	-1.64639	1.58218	-0.320557	0.996732	1.24237	-0.976608	0.686759
ENSG00000137857	0.0450532	-0.912043	-0.903715	0.618883	-1.57454	1.01499	1.25751	-0.851633	0.785345	-0.624871	-0.782611	0.383801	1.54383
ENSG00000137868	-0.694141	0.225404	-0.956913	-0.340149	-0.949583	-0.0886883	-0.928676	1.94806	0.332406	0.0262024	2.05421	-0.726857	0.0987265
ENSG00000137877	-0.35074	1.51155	-0.277819	-1.59149	0.0121607	-0.877417	1.07684	1.2513	-0.981781	0.543364	-1.23781	0.0930884	0.82876
ENSG00000137878	1.03721	-1.22675	-0.974563	0.347824	1.15975	0.83694	-1.31933	-1.10553	-0.0754426	0.915263	-1.10096	0.477791	1.0278
ENSG00000137936	0.869255	-0.855195	0.089955	-0.645692	0.262648	0.412383	-1.74669	1.92027	-0.737275	1.17198	0.24427	-1.06209	0.0761752
ENSG00000137942	1.76634	-0.754232	-0.618918	0.00722781	-1.39957	0.68882	-1.34938	0.336161	-0.486164	1.33438	1.14677	-0.293667	-0.377764
ENSG00000137944	1.2678	-1.26499	-0.121142	1.09099	0.272977	0.134006	-1.90967	1.0206	0.051689	0.990857	0.320768	-0.906496	-0.947386
ENSG00000137965	0.788861	-0.100348	1.49985	-0.0943202	0.984103	0.346381	-1.4006	1.2586	-1.76942	-0.745537	0.294724	-0.269245	-0.793054
ENSG00000138050	-1.30141	0.339394	0.674759	-1.3021	-1.2745	1.55387	0.811709	-1.29658	0.165695	0.822751	-0.0278965	0.968658	-0.134352
ENSG00000138083	-1.30292	0.112452	0.731293	0.417603	0.290836	1.94168	-0.701341	-0.837278	-1.25983	0.313507	-0.504747	-0.66686	1.4656
ENSG00000138095	-1.0084	0.130761	-1.14345	-0.506413	0.359672	-1.14924	1.48974	-0.108827	0.440054	0.159213	-1.2489	1.84011	0.745684
ENSG00000138109	1.11096	0.651888	0.69534	-1.75712	1.20485	-1.04981	-0.682054	0.965198	0.975612	-0.00521969	-1.0892	-0.227014	-0.793433
ENSG00000138131	1.59259	-0.446638	-1.57195	0.429415	-0.561391	1.37871	-1.04353	-0.567835	0.172024	-0.106522	1.55139	-0.723168	-0.103096
ENSG00000138162	2.26537	0.13528	-1.29289	-1.19562	-0.0992849	0.346058	1.08149	-0.942154	0.430231	0.476187	-0.799032	0.260455	-0.666101
ENSG00000138166	0.332219	-0.258376	1.87059	-1.12407	-1.09014	0.460746	0.919821	-1.14003	1.44786	-0.600171	-0.510961	0.458197	-0.765678
ENSG00000138172	0.395439	-1.23899	-0.821748	0.465473	0.870629	1.91495	-1.51543	0.942493	-0.339123	-0.0848655	-0.361657	-0.987645	0.760473
ENSG00000138207	0.9851	1.43707	1.13277	-1.0674	-0.169132	-0.612311	-0.415105	1.60242	0.363343	-0.545762	-1.31994	-1.05516	-0.335894
ENSG00000138271	-0.755817	-0.496234	2.5165	-1.03288	0.256525	-0.112454	0.257649	0.596384	0.0673486	1.03222	-0.761589	-0.334615	-1.23303
ENSG00000138279	0.832749	2.63706	0.689683	0.350335	-0.843753	-0.815924	-0.609103	0.120383	-0.577394	0.0106717	-0.00464255	-1.06118	-0.728885
ENSG00000138303	0.686176	0.303001	0.656701	-1.57774	-1.4683	0.575735	0.641749	-0.695576	1.66418	-0.281116	-0.294983	0.938219	-1.14803
ENSG00000138316	-1.04509	-0.688144	-1.24225	0.462624	-0.128431	-0.338889	-0.0801918	-1.36793	0.932046	2.18926	0.892724	-0.0415702	0.455848
ENSG00000138346	1.08008	0.833534	-0.282283	-1.19314	1.12596	0.0111583	0.317022	-0.936845	0.63127	-2.23169	-0.500893	0.799836	0.345996
ENSG00000138356	0.181488	-0.722258	2.34022	-1.0498	0.15714	-0.0433629	0.989171	-0.225443	0.394698	-1.61745	-0.0462574	0.518291	-0.876432
ENSG00000138411	-0.268262	-1.14764	0.778019	0.224473	-1.18416	-0.349969	1.50579	-0.117029	0.565128	-1.24794	-1.08063	1.61312	0.70909
ENSG00000138443	-1.21519	0.698654	0.273769	-0.68773	-1.13214	0.593442	1.79198	1.10657	0.624833	-1.54276	-0.726814	0.326436	-0.111049
ENSG00000138448	0.60569	-0.532652	-2.17469	0.824131	-1.18104	0.0747257	-0.153463	-0.593346	0.109303	1.65619	1.17968	0.116897	0.0685751
ENSG00000138613	0.386019	-0.46942	-0.723173	-1.59482	-1.1194	-0.0967702	1.65413	0.967569	1.49964	0.215651	-0.122031	0.456499	-1.0539
ENSG00000138623	-0.294495	-1.52127	2.4834	-0.259303	-0.169191	0.153325	-0.684718	0.601666	-0.91677	0.938723	-0.583618	0.566248	-0.314004
ENSG00000138639	1.15462	-0.552237	-0.394142	1.37855	0.439055	1.37715	-1.8524	-0.845799	-0.47068	0.744829	-0.445	-0.957326	0.423385
ENSG00000138640	1.82066	-0.799746	-1.23644	0.154096	-1.97564	0.133431	0.208626	0.633309	0.0665338	0.876492	0.853951	-0.789141	0.053866
ENSG00000138642	1.86144	-0.418217	-0.461036	0.460713	0.284503	1.35387	-1.11108	-0.243969	-1.16566	-1.0964	1.32227	-0.159911	-0.626534
ENSG00000138658	-0.789586	2.0611	-1.5876	0.341503	0.592687	-0.43102	-0.450769	1.25919	0.145627	0.393823	-1.27159	0.279156	-0.542517
ENSG00000138668	0.827575	-0.277302	1.7891	-0.433163	0.872831	0.294608	-0.688578	-0.20391	-1.68272	-1.24722	-0.878173	0.855826	0.771128
ENSG00000138674	1.74649	-0.946476	-1.51558	0.342699	-0.385835	1.21309	-1.32756	-0.848769	-0.270551	0.805713	0.759231	-0.0564672	0.484017
ENSG00000138675	0.942712	-1.97221	0.195964	-0.738446	0.0963339	-0.113553	0.668913	-1.20768	1.53164	-1.00169	0.120219	1.09537	0.382427
ENSG00000138678	0.154835	-0.173797	-0.145543	-1.09668	1.02447	1.07837	0.504704	1.41948	-0.563262	-1.71926	-0.988876	-0.711858	1.21742
ENSG00000138688	0.100035	-0.961287	1.07405	-0.867077	-0.393765	-1.42087	1.23207	1.71887	-0.382704	1.28934	-0.327962	-0.397774	-0.66292
ENSG00000138735	-0.896466	-0.560685	-1.32623	0.853031	-0.82869	2.05457	-0.346238	-1.10028	0.455684	0.447328	1.11552	-0.431802	0.564244
ENSG00000138759	0.142074	-0.22894	-0.828664	1.00331	0.0665883	0.0264625	-1.18567	-0.371034	-1.77754	1.41126	1.62425	-0.607773	0.725673
ENSG00000138764	1.87993	-0.778373	-1.33198	0.597568	-1.77814	-0.0433498	-0.459861	-0.35405	-0.131897	1.0635	0.937228	0.44633	-0.0469037
ENSG00000138767	0.0762742	0.321672	0.649207	-1.08009	0.996714	-0.0864413	-0.740887	-0.437271	-1.84977	1.92132	0.385354	-0.880485	0.724404
ENSG00000138768	1.36981	-0.448653	-1.51101	0.516197	-1.56958	1.34212	0.441363	-0.939107	0.421665	0.0671889	0.383895	-0.958548	0.884663
ENSG00000138771	0.0680794	0.588355	-0.692566	0.928792	0.125938	0.497816	-2.41913	-0.75154	-0.9691	0.598616	1.24247	-0.0982565	0.880528
ENSG00000138777	-0.963036	-0.0746087	-0.442085	-1.47166	0.0675837	0.542982	1.35297	0.69972	0.15255	-1.15804	1.35259	1.17274	-1.2317
ENSG00000138778	0.462216	0.200929	0.393406	-1.13307	1.42865	0.970974	-0.224788	0.452256	-1.88512	-0.410351	-1.00296	-0.641176	1.38902
ENSG00000138780	-0.339861	0.386385	-0.534955	0.338571	-1.64984	-0.0475542	1.30763	1.2128	1.06338	-1.10108	-0.850947	1.18914	-0.973687
ENSG00000138796	2.19311	-0.199923	1.20651	0.754609	0.413805	0.59039	-0.312886	-1.15461	-0.987028	-0.717204	0.00343734	-1.09925	-0.690962
ENSG00000138814	1.03439	-0.552002	-2.00353	0.442835	-1.03731	0.771343	-0.517946	-0.488945	-0.906435	1.52278	0.479438	0.429665	0.825725
ENSG00000138835	-0.78704	-0.632391	0.687735	-0.613941	1.2978	0.418243	-1.30474	1.68124	-1.09138	0.285196	-0.595028	-0.648052	1.30235
ENSG00000139044	-1.32262	-0.13414	-0.0335688	-0.00749873	-0.520978	-0.213206	1.42905	-1.58612	0.661769	0.586713	1.97826	-0.0250261	-0.812638
ENSG00000139112	0.459141	1.3093	0.615663	-0.533409	-0.810996	-0.196224	-1.25799	-0.113438	-1.83167	1.64469	0.704051	-0.525588	0.536458
ENSG00000139182	1.66859	0.639192	-0.0213143	0.958013	-2.04689	-0.0550769	-1.50765	0.163697	0.270322	0.756813	0.0241736	0.0159843	-0.865853
ENSG00000139209	-0.222568	-0.714262	-1.92803	0.229258	0.994478	0.192286	0.0869789	-1.04484	1.77118	1.17758	0.132395	-0.960305	0.285851
ENSG00000139211	-0.737375	0.161316	-0.436245	1.57976	-1.09579	-1.02702	-0.554361	-0.290928	-1.28066	1.2773	1.57305	0.468038	0.362904
ENSG00000139266	0.327224	0.921074	0.0467844	1.14301	-1.82559	-0.42599	0.598614	-1.19459	0.990555	-0.787413	-0.237641	1.37956	-0.9356
ENSG00000139318	1.01578	-1.53358	0.124754	-1.4923	-0.663719	1.28763	0.445571	0.406442	1.7629	-0.774726	-0.421096	-0.161897	0.0042511
ENSG00000139372	1.53534	-0.660279	1.31525	0.137345	-0.0189843	-1.14757	-0.72601	0.853425	-1.15029	-0.280256	-0.0842745	1.42672	-1.20042
ENSG00000139428	0.980863	0.342957	-1.07361	-0.00050084	1.01935	-0.722217	0.953214	-0.226343	0.99139	-1.31369	-1.81236	1.09501	-0.234072
ENSG00000139437	-0.669108	0.696668	1.11954	-1.29657	1.79264	0.406883	0.866537	0.746264	-0.507893	-1.47881	-0.622498	-0.35638	-0.69728
ENSG00000139546	-1.40048	0.113691	0.676563	0.311023	-1.47394	0.250772	1.09549	1.29122	0.105134	-0.855744	-1.29392	1.3821	-0.201912
ENSG00000139618	-0.883913	-0.224991	0.741132	-0.912751	1.78193	-1.38094	0.862354	1.47385	-0.49365	-0.784941	-0.795337	0.0798944	0.537352
ENSG00000139629	-0.817423	-1.65302	1.9612	-1.04953	0.95431	0.292712	0.718168	0.32305	0.783158	-0.425825	-0.936012	0.344663	-0.495453
ENSG00000139631	-0.481357	1.54578	1.37239	-1.27559	-0.303962	0.4496	-0.520349	0.0458855	-1.11864	1.2012	-1.34076	-0.386405	0.812208
ENSG00000139636	0.0839705	-2.43124	-1.07723	0.356824	0.878769	0.746286	-0.455977	-0.507401	0.583769	-0.118312	1.60553	0.0929474	0.242058
ENSG00000139668	-1.54354	-0.749691	1.0363	-1.74727	1.263	-0.676028	1.35523	-0.308187	0.138245	-0.297967	0.362518	0.693355	0.474028
ENSG00000139687	-1.0402	0.716133	0.468373	-1.25096	0.820088	-0.68743	1.12804	2.09627	-0.781097	-0.982314	-0.47597	-0.0658493	0.0549168
ENSG00000139719	-0.288571	-0.72783	0.970451	-0.509	-0.340132	-0.88209	1.1477	-1.40761	1.31408	0.787271	0.656513	0.855425	-1.5762
ENSG00000139734	-1.42583	1.27662	0.302908	-0.81648	0.663591	-1.31319	1.58521	0.982876	-0.647415	-0.789673	-0.487719	0.798601	-0.129494
ENSG00000139832	1.40831	-0.217854	-1.538	0.401779	-0.762725	-0.910164	1.10984	0.0541862	1.50586	-1.5088	-0.0445301	0.501419	0.000681215
ENSG00000139842	-0.132442	0.422651	-1.98482	0.318438	-0.316673	-1.45538	1.42451	0.955699	0.482251	-1.04419	-0.0623431	1.08723	0.305071
ENSG00000139971	1.0705	-1.87815	0.945601	-0.92946	-0.402728	1.37635	-1.36173	0.483672	-0.186868	0.990841	0.235761	-0.554241	0.210451
ENSG00000139977	1.08751	-0.57655	-0.0200932	-1.33258	1.30708	-1.41274	-0.505666	0.00513815	1.65287	0.366048	-1.12567	0.75785	-0.203195
ENSG00000140254	0.729258	-1.13831	-1.64538	0.38976	-1.10439	0.480481	1.25191	-1.2846	0.0258064	-0.312401	0.46582	1.20486	0.937177
ENSG00000140263	-2.44057	-0.00450211	0.575005	-0.929027	0.860453	1.76058	0.655261	-0.446356	-0.103815	0.531853	-0.203205	-0.210468	-0.0452079
ENSG00000140299	-0.939562	-0.333624	1.29167	-1.31725	-1.43553	-1.18337	0.654973	0.831664	1.05618	1.13225	0.102995	-0.479179	0.618769
ENSG00000140307	-1.05866	1.76517	1.12045	-0.859453	0.117809	-0.535349	-1.15992	0.325634	-1.19381	1.1194	-0.5097	-0.158371	1.0268
ENSG00000140323	-0.638755	0.102127	-0.425034	-1.06736	0.182593	-1.16974	1.50812	0.0302955	1.8847	-0.404662	-0.304044	1.31939	-1.01763
ENSG00000140374	0.9425	1.59238	0.605393	0.0601199	1.43328	0.0237999	-0.205839	-0.299181	-0.670474	-0.855347	-1.94047	-0.990061	0.303902
ENSG00000140379	0.241735	-1.01674	1.39777	-0.920033	-0.991102	0.368826	1.48943	0.460499	1.06988	-1.06169	-1.25731	0.693414	-0.474682
ENSG00000140382	1.06158	0.719898	-0.937537	0.446808	-2.43586	-0.329384	1.04945	0.788102	0.891191	-0.0698238	-0.302796	-0.0999021	-0.78172
ENSG00000140416	-0.390017	0.747152	0.467485	-0.0957815	0.120494	0.0486109	-0.898395	-0.698518	-1.88686	0.520479	2.40742	-0.35091	0.00884572
ENSG00000140443	-0.262547	-0.616378	-1.1409	0.102483	-2.10847	-0.447065	-0.385667	0.138018	0.869036	1.77335	0.455539	0.781807	0.840793
ENSG00000140464	-1.14817	-0.656215	-0.451569	-0.54031	0.394879	1.06667	-1.32914	0.744669	-1.1025	1.15455	0.79242	-0.554979	1.62971
ENSG00000140505	0.238956	1.38518	1.32629	-1.50999	1.09168	-1.06191	-0.644215	0.572902	-0.152986	0.823164	-1.10192	0.0357858	-1.00294
ENSG00000140511	-0.309531	0.127856	0.00652846	1.64882	-1.20965	1.13191	-1.00108	-0.722315	-1.62067	0.368983	1.39796	-0.198697	0.379887
ENSG00000140521	-0.11006	0.763653	-0.973668	-0.204424	-1.47768	-0.404534	1.66848	0.666315	1.78299	-0.225381	-0.988349	0.256071	-0.753421
ENSG00000140525	-0.30734	1.08791	0.399036	-0.988389	0.110718	-0.67125	1.08855	2.11869	0.0390481	-1.1276	-1.45787	-0.0812252	-0.210284
ENSG00000140526	-0.766506	-0.895193	-1.11733	-0.69209	-0.908122	0.281106	1.5674	1.25214	1.45253	1.03632	-0.325867	-0.0718435	-0.81254
ENSG00000140545	0.53972	-0.869151	-1.23269	0.666967	-1.12125	1.12309	-1.43676	-0.179368	-0.277114	1.27123	1.49474	-0.462279	0.482858
ENSG00000140553	-0.980291	0.673393	-0.0923517	-0.291981	-1.31812	-0.278632	0.684065	2.16684	1.33151	-0.377193	-1.17386	0.112444	-0.455819
ENSG00000140575	-0.991156	0.278942	-0.647459	-1.06302	-0.994749	-0.705218	0.653785	2.26208	1.40561	0.467673	-0.159926	-0.179365	-0.327201
ENSG00000140688	0.0605701	-1.09309	-0.802154	1.10466	-1.45731	0.735629	-0.657857	0.840445	1.45277	0.330071	1.20089	-0.89027	-0.82435
ENSG00000140718	1.31934	0.439318	-0.681843	-0.644787	-1.58366	-0.770274	1.63442	1.03018	-1.29262	-0.248639	0.683464	0.327127	-0.212037
ENSG00000140848	-1.23231	0.812751	-1.71842	-1.1084	0.686171	1.05398	0.920492	0.249419	1.3172	-0.784006	-0.574859	-0.256287	0.634269
ENSG00000140931	-0.351459	-1.01936	-0.464699	1.12947	-1.63318	1.70937	-0.453146	-1.0749	-0.167982	1.27267	0.694497	0.496489	-0.137772
ENSG00000140937	0.274424	-0.423727	0.372209	0.593903	0.42914	0.754324	-2.42178	-0.691117	-1.20017	0.827379	1.16563	-0.398352	0.718138
ENSG00000140939	0.763516	0.50064	-0.803167	-0.885081	-1.36002	0.11647	0.203445	-1.2874	2.30235	0.446487	0.438473	0.222954	-0.65867
ENSG00000140961	1.95268	0.607747	-0.725283	0.714741	-1.28473	0.849467	0.601441	-1.0523	0.77605	-1.08081	-1.0594	-0.181235	-0.11837
ENSG00000140987	-1.01123	0.920896	0.198005	-1.11188	-0.919791	-0.50135	-1.14111	0.106199	0.494604	-0.389185	1.7519	1.72157	-0.118636
ENSG00000141012	1.48437	-0.986025	-0.74	-0.837675	-1.24092	-0.0891283	1.04141	-0.519467	2.05706	-0.180912	-0.260795	0.52569	-0.253606
ENSG00000141013	1.63289	-0.262275	0.219686	0.227018	-0.400499	-1.09485	-1.10146	-0.0908852	0.474927	0.91171	-2.00764	1.18444	0.30694
ENSG00000141027	-0.217225	-1.68792	1.50066	-1.16294	0.78637	1.10341	0.746765	-0.593412	-1.21708	0.626191	-0.637267	0.0671638	0.685286
ENSG00000141076	-0.775243	0.450958	0.896947	0.656715	0.728861	-0.441114	2.16323	-0.783671	-0.544593	-1.0545	-0.305411	0.490391	-1.48257
ENSG00000141098	-0.737646	1.07593	1.8049	0.433785	0.518535	-0.59577	0.839798	-1.15129	-1.48821	0.324247	-0.977908	0.655263	-0.701636
ENSG00000141101	-0.527549	1.04832	0.701374	0.671207	-1.23412	-0.363671	1.38114	-0.758637	1.19347	-1.65934	-0.181725	0.669288	-0.939755
ENSG00000141258	0.255569	1.21848	-0.0839049	-1.64141	-0.565167	-1.36798	0.911912	0.709433	1.52349	-0.402261	-0.691079	0.858226	-0.725312
ENSG00000141376	1.42339	-0.301444	-1.35738	0.57824	0.752732	-1.19996	-0.0579637	0.274194	-0.822452	1.93419	0.134926	-1.0417	-0.316768
ENSG00000141378	-1.15397	1.36692	1.39017	1.16739	0.0293561	-1.57498	0.858063	-0.84537	0.404425	-0.912992	-0.719334	0.164787	-0.174471
ENSG00000141384	-0.0591819	0.956125	-0.428756	0.528472	-1.35353	-1.42028	1.56811	-0.530871	0.902564	-0.175461	-0.0445624	1.28967	-1.23229
ENSG00000141401	0.647275	1.12995	-0.808523	0.0999012	1.26754	1.3644	0.505734	-1.41304	0.325792	-0.321246	-0.792795	-0.270357	-1.73463
ENSG00000141424	-1.03859	0.525311	-1.36175	0.251012	-1.44878	-0.478795	1.04462	0.594566	1.1848	1.22225	0.775144	-0.0646419	-1.20515
ENSG00000141448	-0.122819	-1.0098	-1.33263	1.35611	-0.645124	0.976625	-0.624295	-0.999951	-0.708739	0.955588	1.66791	-0.12698	0.614106
ENSG00000141449	0.405077	-0.313682	2.43722	0.7767	0.639588	-0.87121	-0.961063	-1.16046	0.0558176	-0.417835	0.705343	-0.300285	-0.995208
ENSG00000141456	-1.18289	-0.566097	0.481303	-0.261573	0.46214	-0.73671	2.18778	-0.987129	1.44509	-0.608206	-0.721288	0.671445	-0.183865
ENSG00000141458	-0.585379	0.318006	-0.203645	-0.926876	-1.33623	-0.901965	1.48419	1.19932	1.80698	-0.539127	-0.384728	0.630176	-0.560724
ENSG00000141469	0.997785	-1.45975	0.407259	0.665137	-1.0011	0.326476	-1.21435	1.25805	1.00187	0.148247	0.922108	-0.782558	-1.26917
ENSG00000141480	0.199748	0.368596	-0.00491576	-0.73236	-0.451404	-0.838385	1.59463	0.176509	1.60105	-0.949758	-0.968517	1.30696	-1.30216
ENSG00000141524	-2.16932	0.00922629	-0.628623	1.45664	-0.455577	-1.37132	0.635398	-0.0420099	0.574549	-0.349107	0.749012	0.747668	0.843466
ENSG00000141542	1.7722	0.0660382	-1.32595	0.93632	-1.24255	0.0922926	-0.753833	-1.3462	1.04853	0.896492	-0.537575	0.104052	0.290185
ENSG00000141562	0.963879	-0.976726	0.573528	0.806062	1.13901	-0.402517	-2.22601	-0.31789	0.119081	1.25618	0.279655	-0.279139	-0.935106
ENSG00000141569	-1.46289	0.114671	0.681751	-0.0467715	1.16569	-0.885975	1.17851	-1.60523	0.818326	-0.890132	-0.149453	1.31575	-0.234245
ENSG00000141655	1.35987	-1.30207	-0.0550846	-1.2009	-0.859505	-0.792095	0.0330642	0.602652	1.73823	0.0395568	-0.859853	1.23003	0.0661002
ENSG00000141753	0.53104	-0.982988	-0.568746	0.909942	0.546568	0.692204	-2.23245	-0.698509	-0.0917141	1.45678	0.814895	-0.68089	0.30387
ENSG00000141934	-1.26337	0.458914	-1.45545	1.32493	1.15164	-1.77461	0.525702	0.394283	0.92333	0.503624	-0.387605	-0.00675605	-0.394626
ENSG00000142002	-1.91807	-0.190189	-0.628135	0.194652	1.5018	-1.48431	0.780351	-0.692716	1.13389	0.714945	0.643894	-0.242509	0.186396
ENSG00000142082	-0.99289	-0.517107	0.800906	1.31036	0.0653574	0.194648	-1.0359	-0.889985	-0.127896	1.0429	1.19477	0.781892	-1.82705
ENSG00000142089	0.685974	-0.65263	-0.548352	1.27687	-0.797645	0.465955	-1.16278	-1.71919	0.510374	0.034831	1.92291	-0.169378	0.153061
ENSG00000142102	0.583395	-0.847358	-1.16716	0.0706198	-0.833948	-0.583152	1.32039	-0.976552	2.03589	0.268786	-0.315792	1.06683	-0.621948
ENSG00000142156	-0.151422	-0.106574	-1.41859	0.198989	-0.438042	1.84597	-0.741672	0.967574	-1.1199	0.248162	0.327104	-1.0961	1.48451
ENSG00000142168	-0.546314	-0.547652	0.987983	0.336086	0.499968	2.19302	-1.28151	0.614081	-1.11741	-0.108127	-0.844921	-0.880812	0.695607
ENSG00000142173	-0.193803	0.223389	-1.32375	0.799157	-1.53468	1.6343	-0.0538444	0.812894	-1.02223	-0.506428	0.549007	-0.701733	1.31773
ENSG00000142178	0.3735	0.551076	-0.523676	0.892698	-0.73258	0.271842	-1.5485	0.70945	-1.14887	1.91671	0.628557	-1.25135	-0.138842
ENSG00000142188	-1.01215	-1.60684	-0.223702	0.583966	-0.0798984	1.80359	-0.903029	0.0371333	0.405325	1.24046	-0.179422	-1.07891	1.01347
ENSG00000142192	-0.346913	-1.22691	-0.673014	-0.72042	-1.58779	1.75831	-0.329524	1.09449	0.799417	1.12677	-0.0360124	-0.459847	0.601453
ENSG00000142197	-1.33404	-1.10294	0.504831	-1.02832	0.746569	1.3156	-0.289707	1.62769	-1.17798	0.886951	-0.179318	-0.465908	0.496558
ENSG00000142230	-0.132213	-0.482926	0.973727	-1.34761	1.13223	-0.959642	1.26889	0.590845	0.484848	-1.61382	-0.772353	-0.284769	1.14279
ENSG00000142279	-0.42208	0.475045	-1.84198	1.03399	-0.979804	0.584682	-1.08996	-1.25275	0.248536	0.588481	1.34401	0.657745	0.654095
ENSG00000142347	1.56692	-0.737421	-0.511219	-1.05461	0.577581	1.55662	-1.06659	-1.11014	0.303272	-0.530708	0.734628	-0.744657	1.01633
ENSG00000142541	-0.141327	0.936269	-1.1559	1.39267	-1.06587	-0.802836	-0.0528891	0.727931	1.83004	-1.42178	0.0540772	-0.369226	0.0688396
ENSG00000142552	1.65446	-0.861843	-0.272054	0.985554	-0.73408	0.900771	-1.02412	-1.04643	-1.05108	-0.505161	-0.153818	0.620588	1.48721
ENSG00000142599	-0.166819	-1.45228	-0.844452	-0.534029	-1.20207	1.04817	-1.04476	0.551194	-0.510193	1.4685	1.02371	0.633768	1.02926
ENSG00000142627	0.413931	-1.20083	1.36045	-0.781969	0.477317	0.693937	-1.62922	1.81076	-0.448905	-0.312418	-0.432097	-0.605839	0.654886
ENSG00000142634	0.896045	-0.877701	0.512751	-0.123676	1.2806	0.744062	-0.665196	1.21337	-1.54504	-0.833362	-0.713691	-1.04929	1.16113
ENSG00000142669	0.621327	-0.900451	1.06537	-0.762344	0.739732	1.47505	-1.53409	1.44614	-0.971012	-0.169659	-0.377535	-0.866265	0.233734
ENSG00000142731	1.1957	-0.743031	0.392917	-0.841681	1.48274	0.877549	-0.799024	0.718512	-1.25352	-1.31306	-0.809383	0.0536981	1.03859
ENSG00000142751	1.51271	0.695468	0.876656	0.308866	1.42423	0.539781	-1.78891	-0.516186	-0.918086	-0.190019	-0.109988	-0.960968	-0.873555
ENSG00000142798	-0.54651	-0.564551	-2.36414	-0.322475	-1.02266	0.285503	-0.343357	0.725436	0.746846	1.06562	1.28246	0.427784	0.630038
ENSG00000142871	-0.0972622	-0.98434	-0.24014	0.883621	-0.917183	-1.6108	0.201558	-1.47059	0.442561	1.53507	0.984384	0.962328	0.310805
ENSG00000142875	0.795902	-1.18768	1.93453	0.00878511	-0.974498	1.00488	-0.836589	1.02432	-0.457547	0.816114	-0.751332	-0.4464	-0.930482
ENSG00000142910	-0.353407	0.052668	-0.635884	1.06065	-0.0977143	0.739782	-1.41658	0.968976	-1.9369	-0.247256	0.828716	-0.431124	1.46807
ENSG00000142945	0.336083	-0.367637	1.12859	-0.399541	1.45997	0.512152	-0.894613	1.46979	-2.03407	-0.43583	-0.505588	-0.549901	0.280589
ENSG00000142949	-0.578886	-0.189253	-0.878612	0.547107	-2.00846	-1.23123	0.436023	0.474619	0.669048	0.819678	1.40849	1.08672	-0.555247
ENSG00000142961	0.246381	-1.221	0.373612	-0.753236	1.03227	0.942771	-1.32425	0.999541	-1.371	0.286734	0.384804	-0.990605	1.39397
ENSG00000143061	-0.993467	0.563375	-1.00542	0.969151	-0.824496	0.395629	-1.29401	0.688415	-1.03205	0.502954	1.45028	-0.752157	1.3318
ENSG00000143126	-0.0405923	-0.69352	-1.196	0.850856	-1.24293	1.20489	-1.49303	1.27027	-0.688444	1.1809	0.403601	-0.221673	0.665681
ENSG00000143127	-0.608158	0.220433	-1.2814	-1.45208	-1.19132	0.516189	-0.274094	1.2355	1.54228	1.30944	-0.250667	-0.307475	0.541351
ENSG00000143153	1.72417	-0.626169	-1.19549	0.223461	-0.327531	1.23175	-1.28894	0.394593	-0.553906	0.371189	0.645215	-1.45558	0.85724
ENSG00000143158	-0.667071	0.0181199	-0.86737	1.38868	1.58599	0.165045	-1.13884	-0.880223	-1.10539	0.533824	0.969917	-0.953175	0.950486
ENSG00000143162	-0.455701	0.131396	-1.06606	1.30761	1.26151	0.0874037	-1.71931	0.852935	-0.656832	0.646678	0.559555	-1.4828	0.533617
ENSG00000143179	0.792145	0.641351	1.25934	-0.0859527	-0.776355	-1.12126	-0.0888771	-1.73744	0.0734147	-0.557127	1.71156	0.7288	-0.839597
ENSG00000143190	0.0117482	-1.76518	0.070379	0.669872	-0.730002	-0.00070898	0.708168	-1.33705	-0.136184	-1.03978	1.17486	1.58101	0.792863
ENSG00000143198	0.869853	-0.0239601	-1.03905	1.04608	-0.676255	1.01363	-1.86265	0.0842709	-0.556668	0.897435	1.49	-0.620196	-0.62249
ENSG00000143228	0.00548209	0.656502	0.629795	-0.234595	1.89694	-0.605937	-0.907847	1.57715	-1.26217	-0.91132	-0.918007	-0.497366	0.571375
ENSG00000143321	-1.57577	0.381437	1.04786	1.47454	0.680189	-0.498351	-0.694419	-0.782671	-0.850319	0.402098	1.37832	0.241484	-1.20439
ENSG00000143322	-0.792421	-0.476665	-0.895533	0.324074	-1.52322	-1.71166	1.57017	0.396963	0.373366	1.18995	0.480284	0.609882	0.454822
ENSG00000143367	-1.30693	0.261827	-0.588277	1.60702	-0.326383	-1.20648	0.107489	-1.47969	-0.305163	1.15254	1.31344	0.175403	0.595217
ENSG00000143369	-0.534129	-0.874904	0.807192	-0.944232	-0.192373	2.17609	-0.92914	1.22102	-1.06084	0.657589	0.32712	-0.774626	0.121227
ENSG00000143401	-0.807994	0.286997	1.032	-1.6513	0.900561	-1.33228	1.52017	0.725192	-0.180934	-0.850734	-0.488198	1.01362	-0.167099
ENSG00000143416	2.4516	-0.428506	-1.37931	0.480305	-0.886805	0.641484	-1.03556	-0.512176	-0.536239	-0.26766	0.552256	0.298607	0.622006
ENSG00000143442	0.222104	-0.0539106	-1.08301	-1.37892	-0.885324	-1.40334	-0.589046	1.0753	1.2262	1.48204	0.479037	0.824909	0.0839667
ENSG00000143507	-0.174387	-0.33025	0.179217	2.04826	-1.01797	-0.827644	0.0590751	-0.953963	-1.49567	1.41867	0.641558	-0.115727	0.568835
ENSG00000143537	0.0783766	0.602694	0.800437	-0.73588	0.499061	1.32785	-1.12392	1.91499	-1.32068	-0.957446	-0.218572	-0.892439	0.0255292
ENSG00000143631	1.20216	-1.38901	-0.521935	1.08532	-1.17218	-0.296406	-0.773363	0.543052	-1.19633	0.582455	-0.442005	1.07424	1.304
ENSG00000143772	-0.877048	0.218094	-0.460475	0.0305105	-2.02228	0.380894	1.06513	0.880797	1.71381	-0.00660323	0.188372	0.230272	-1.34147
ENSG00000143776	-0.939384	-1.10215	-1.64903	-0.830078	0.209176	0.580227	0.314118	0.567741	0.0118257	1.65624	1.38878	-0.810682	0.60321
ENSG00000143786	0.861719	-1.65213	-0.729119	0.00720929	0.280338	0.387754	-1.54546	-0.240597	-0.61063	1.45391	1.61929	-0.230845	0.398553
ENSG00000143797	-1.09527	0.690077	-0.128445	0.719944	-0.62487	-0.0760228	-1.16659	1.54112	-1.37566	1.20805	1.28564	-0.78415	-0.193815
ENSG00000143801	-1.6074	-0.931045	0.668129	-0.89711	-0.596797	-0.175704	0.801752	-1.06606	1.31253	1.60777	0.592811	0.609483	-0.318353
ENSG00000143816	-1.35962	0.643781	-1.64112	0.233466	0.198956	0.245891	-1.39515	0.143468	0.0749251	1.56504	0.831018	-0.684391	1.14374
ENSG00000143819	1.48971	0.684372	-1.36703	-0.36664	-1.04151	1.00315	-0.942422	0.650779	0.109577	0.235299	1.29218	-1.44055	-0.306905
ENSG00000143847	1.30405	-0.771932	0.278253	-0.458504	-1.93727	0.145776	1.32659	-1.00483	-0.100751	-0.940842	1.24769	0.409049	0.502716
ENSG00000143867	0.402415	-0.418172	-0.998892	-0.925599	1.50759	0.518358	-1.91583	0.570703	-0.242697	1.29402	-0.0936985	-0.710305	1.0121
ENSG00000143878	1.30956	0.557538	-0.781217	1.06157	0.634529	0.198995	-1.51312	-1.26722	-1.63572	0.700096	0.658217	-0.34725	0.424021
ENSG00000144034	0.972449	0.0197769	0.494044	1.71055	1.22648	-1.26821	-0.914211	-0.648087	-1.14934	-0.934483	-0.744687	0.657695	0.578023
ENSG00000144136	-0.205517	-0.0404623	1.22427	-1.75365	0.234061	1.82357	0.60574	0.829669	-0.272907	-0.735745	-1.4076	-0.540553	0.239132
ENSG00000144233	-0.71412	1.30838	-0.622732	-0.0631172	1.53263	0.664973	0.933673	-1.39406	-1.16266	0.386168	-1.43387	0.1038	0.460934
ENSG00000144283	-1.15394	0.22917	-0.133352	-0.413917	2.18891	-1.11472	0.763423	-0.723072	0.249576	-1.12559	1.05359	0.734848	-0.554926
ENSG00000144354	-0.674518	0.943836	1.31301	-0.981953	1.44641	-0.965398	0.367752	-0.280926	-0.213498	-1.48414	-1.05975	1.01096	0.578219
ENSG00000144381	-1.35919	0.859279	1.07559	0.50049	-0.838818	0.000434448	1.69117	-0.0921575	0.203679	-1.75622	-0.920645	-0.0415208	0.677919
ENSG00000144426	-0.0224353	-0.6138	-1.92015	-0.0238527	-1.29678	0.125036	1.02949	-0.194456	0.964892	1.60831	1.11716	-0.192484	-0.580937
ENSG00000144455	1.53168	-0.179998	-1.47413	-0.700797	-1.06174	0.114268	1.30445	0.370496	1.62926	-0.272014	0.0380413	-0.2004	-1.09912
ENSG00000144476	0.351044	1.0525	1.15132	1.42652	-0.436993	-1.20214	-0.328665	0.1201	-1.51264	0.232078	1.14512	-1.00959	-0.988651
ENSG00000144524	-1.25993	1.70098	-1.28448	-1.06169	1.04567	-0.0478947	0.865471	0.24398	-1.34679	0.891283	0.417689	0.0622247	-0.226511
ENSG00000144554	-0.0893972	0.945924	0.331688	-0.169609	1.18369	0.0678202	-0.109983	1.58544	-0.398	-1.68957	-0.920401	-1.57188	0.834282
ENSG00000144583	-1.37383	0.64512	-0.168413	0.679189	-0.0807347	-1.99593	0.994003	-0.332877	0.684764	-1.00393	0.429493	1.56668	-0.0435305
ENSG00000144655	0.917354	-0.713073	-0.249022	0.376376	-0.951877	-2.01927	1.4331	-0.14622	1.11741	-0.0288362	0.176226	1.06941	-0.981584
ENSG00000144677	-2.02534	0.315208	-0.033056	1.60393	0.684844	-0.125006	-0.48143	-0.107378	-0.750717	1.10106	1.25405	-0.47606	-0.960114
ENSG00000144724	-0.743429	-0.822099	-0.951178	-1.58512	-0.316943	-0.664191	1.18071	2.13357	0.433428	0.56469	-0.0373023	0.53017	0.277697
ENSG00000144749	-0.257204	-0.427709	-0.244569	0.873174	-0.0837122	-0.534289	-2.03647	-0.463085	-0.992806	1.34551	1.68206	0.555873	0.583218
ENSG00000144791	-0.145633	-0.716918	-0.966526	-0.630996	-0.550974	-0.658468	1.92384	-1.18999	1.91585	-0.0557133	0.354115	0.691539	0.0298729
ENSG00000144810	-0.669458	-1.1209	-2.20408	0.882936	-0.891024	0.0188038	0.380137	0.123459	0.875885	-0.310887	1.01607	0.996438	0.902622
ENSG00000144834	-0.421178	-0.440964	2.42613	-1.04521	0.123271	0.562777	0.440144	1.41477	-0.87495	-0.577724	-0.848081	-0.468428	-0.290555
ENSG00000144908	0.677011	1.81593	0.689619	-1.16801	1.41661	-0.84434	-1.30121	0.792281	0.0921077	-0.510676	-0.876953	-0.292966	-0.4894
ENSG00000144935	0.442261	-0.264289	-1.26835	-0.58302	-0.869488	0.368545	2.04399	-0.781633	1.81784	-0.618875	0.282048	0.0123556	-0.581383
ENSG00000144959	0.671019	-0.600721	-0.806895	-1.21385	0.504806	-0.384052	1.74032	1.48544	-0.121452	-1.24395	-1.0478	0.155407	0.861725
ENSG00000145012	0.665535	-2.23601	0.577693	-0.468131	-0.906394	-1.06818	-0.262333	0.232868	1.37977	-0.301156	0.752699	0.925074	0.708569
ENSG00000145014	1.4055	-0.366626	-1.37054	-0.11109	0.697459	0.774733	-0.89998	-1.37218	1.17187	0.631758	0.728055	0.0926564	-1.38162
ENSG00000145022	1.02976	-1.17955	0.689697	0.383944	1.30465	1.10667	-1.07136	-1.53616	-1.0039	-0.545694	0.765348	-0.518381	0.574982
ENSG00000145107	0.571973	-0.41651	-0.444997	-0.59039	-1.38041	-0.59996	1.77052	-0.573646	1.67288	-0.438593	0.64492	0.839046	-1.05484
ENSG00000145147	1.56878	-0.579058	-1.49193	0.399402	-1.3069	1.17132	-1.36934	-0.153938	0.478712	-0.18306	1.14057	-0.171173	0.496612
ENSG00000145191	1.46645	0.0149077	1.42345	-0.107181	0.609819	0.644523	0.747482	-0.457868	-1.79204	-1.34576	-0.822229	0.301452	-0.683007
ENSG00000145192	0.726581	1.4898	1.57779	-0.918347	0.733265	-1.15971	-0.800441	0.774274	0.0987624	0.2965	-1.01493	-1.04817	-0.755372
ENSG00000145214	1.63559	0.992156	-1.51141	-0.601343	-0.360883	-0.309326	-0.433907	-0.383444	1.11525	1.04829	0.415888	-1.61787	0.0110062
ENSG00000145247	1.2535	-0.772282	0.918679	1.46857	-0.557548	1.3297	-1.28866	-0.953489	-1.19001	0.281433	-0.329295	-0.612394	0.451799
ENSG00000145287	1.42297	0.299493	-1.06416	1.28567	-2.0177	0.336112	-0.925519	-0.70119	-0.36685	0.0988754	1.02236	0.614933	-0.00500298
ENSG00000145321	1.17981	1.59219	0.0223536	-1.0548	0.941829	-0.868683	-0.629403	1.35789	0.427617	-0.187457	-1.29691	-0.937723	-0.546718
ENSG00000145348	1.07066	0.494917	-0.165204	1.08797	-0.740783	1.00568	-1.88205	1.21082	0.621153	-0.118089	-0.839143	-1.19028	-0.555646
ENSG00000145354	-0.063111	0.438847	-1.30461	1.3116	0.5184	0.941009	1.21171	-1.65618	0.989864	-1.10767	-0.426951	-0.789023	-0.063877
ENSG00000145386	1.2118	0.323423	0.263698	-0.679296	0.905027	0.507457	-0.684412	1.05768	-2.25241	-0.596324	-0.976663	-0.00163657	0.921657
ENSG00000145423	-0.656483	0.738708	2.3949	-0.794579	0.351012	0.0775492	0.606493	0.553904	-1.72491	-0.480046	-0.696814	-0.40037	0.0306349
ENSG00000145536	-1.42426	-0.0838355	-0.726486	0.429931	-1.1518	-1.30342	1.11573	0.102969	1.63097	0.360117	0.793188	0.999925	-0.74303
ENSG00000145604	0.247475	0.741183	0.260031	1.16081	0.843913	-0.456556	-0.737941	-0.256404	-0.556288	-0.762413	-0.405048	-1.96103	1.88227
ENSG00000145623	0.373888	-0.844564	-1.98371	0.267468	-1.57271	-0.18395	1.23394	-0.369888	1.19065	0.763094	0.966991	0.193343	-0.0345599
ENSG00000145632	-0.61417	0.0282255	-0.147764	1.35906	-0.116984	-0.681774	-1.57	0.816581	-0.833408	1.31098	1.6898	-0.849171	-0.391364
ENSG00000145730	0.938764	-0.190447	-1.87982	0.560696	-1.25475	-0.401777	0.499543	0.452172	1.61848	0.613037	0.335576	0.0967889	-1.38826
ENSG00000145734	-0.447955	-1.14138	-1.02257	-1.38058	-0.143586	-0.397796	1.85538	1.06809	1.02413	0.623394	0.568459	0.344834	-0.950423
ENSG00000145736	-1.01089	-1.23809	1.57123	-1.02962	-0.576942	0.0662262	1.67521	0.568857	1.09778	0.338317	-0.463169	-0.0432752	-0.955631
ENSG00000145781	0.395877	0.5471	-0.81378	0.279475	-0.924818	0.193685	2.0118	-0.141569	1.04175	-0.713017	-1.54818	0.784268	-1.11259
ENSG00000145817	1.14748	-0.591896	-1.57041	1.11019	-0.879152	0.169902	0.0836847	-0.0467695	0.882342	0.947711	1.07109	-0.775782	-1.54839
ENSG00000145824	-1.01926	1.7254	1.08298	-0.441162	0.826627	0.109444	0.0385231	-0.299655	-2.05222	0.116775	-1.04117	0.29516	0.658557
ENSG00000145833	-0.726335	1.12019	1.91029	-0.915069	-0.0190469	0.100747	0.581555	0.710513	-1.75355	-0.534217	-0.78393	0.808231	-0.499387
ENSG00000145860	-0.516108	0.686594	-0.926577	-0.252666	0.399127	0.263111	1.25775	1.24915	0.768771	0.976754	-1.76586	-1.15889	-0.981147
ENSG00000145882	0.0625221	0.337177	-1.01837	0.439103	-0.894814	1.00495	0.728655	1.60225	1.41892	-1.29438	-0.713429	-0.564934	-1.10765
ENSG00000145901	1.19975	-1.22976	-1.89665	-0.0385177	-0.622893	-0.150986	1.11238	-0.249341	1.32755	0.745059	0.747384	-0.0150453	-0.928925
ENSG00000145907	1.47123	-0.984896	-0.697067	1.79395	0.517531	0.0332228	-0.177304	0.673924	0.818191	-0.963648	-0.159384	-1.36124	-0.964515
ENSG00000145919	0.845192	0.441378	-1.35699	1.5509	-1.22979	-0.790072	1.25752	-0.502915	0.769325	-0.27243	0.451072	0.233023	-1.39621
ENSG00000146021	1.51837	-0.886563	-0.350978	-0.118968	0.96054	1.22305	-1.87328	0.678176	-0.761246	-0.237	-0.092464	-0.961917	0.90229
ENSG00000146072	0.45784	-1.37665	-0.758455	0.362193	0.705966	0.948734	-1.96511	-0.296568	-0.292311	1.07393	0.8417	-0.812107	1.11083
ENSG00000146083	0.24998	1.40197	-1.49794	1.04667	-1.1155	-1.46888	0.0247709	-0.223939	0.926935	1.15319	0.300704	0.140525	-0.938483
ENSG00000146112	-0.747395	-0.880492	-0.202662	0.569229	0.117518	0.0985404	-1.49019	-1.04362	0.194079	1.54684	1.84866	-0.753501	0.743
ENSG00000146122	-0.654933	-0.249476	-0.877727	2.83813	0.346149	-0.439282	-0.873004	-0.363796	-0.893543	0.155175	0.746545	-0.041786	0.307548
ENSG00000146197	-0.625896	-0.152298	0.64227	0.0729748	1.23438	0.532015	-1.74547	0.258673	-1.67005	1.57127	0.153695	-0.817139	0.545578
ENSG00000146242	0.845053	-0.698679	-0.503068	0.261765	-1.28361	0.468372	-1.41079	0.274029	-0.0578829	2.15016	1.05011	-0.875141	-0.220319
ENSG00000146263	-1.10801	-0.233227	1.44855	-0.790416	1.00001	-0.484825	1.33409	0.939038	-1.52515	-0.721407	-0.781516	0.133498	0.789359
ENSG00000146278	0.661991	-0.340813	-1.11108	0.485026	-1.77029	-0.150549	-0.794721	-0.852749	1.18589	1.60159	1.21005	0.0304456	-0.154799
ENSG00000146376	-1.3374	-0.541951	1.33417	-1.23544	-0.177676	-1.21749	1.35868	1.02718	1.02007	0.198521	-0.676603	0.684271	-0.436322
ENSG00000146535	-1.15458	-0.838615	-0.305165	0.920224	1.01992	-0.83073	1.16978	-1.39942	0.564798	1.52362	0.661442	-0.629907	-0.701372
ENSG00000146555	-0.24883	0.00552482	-2.65743	0.129632	-1.35826	-0.0285465	0.386378	0.792909	0.577533	0.831917	1.01904	0.375667	0.174469
ENSG00000146592	0.844823	-0.861439	0.570801	-1.40044	-1.12903	-0.147581	1.92656	0.202956	0.606563	-0.0993292	-0.901147	1.17927	-0.792023
ENSG00000146648	-0.757891	-0.869597	-1.43974	0.58148	-0.663186	-1.52267	1.41846	-0.229001	1.41066	0.18096	0.812912	0.831619	0.245992
ENSG00000146670	-0.559647	-0.271113	0.971031	-0.298302	2.11947	-0.283064	1.05445	-1.01833	-0.809688	-1.11122	-1.04477	0.406981	0.8442
ENSG00000146674	1.02793	-0.267413	-1.91676	-0.308694	-1.20803	-0.905848	1.01114	1.08034	1.51228	-0.338058	0.355495	-0.249853	0.207474
ENSG00000146678	0.827795	0.0128	-1.33304	-0.989349	1.01462	-0.0772863	0.702082	1.46778	0.0514219	-1.40449	-0.251367	-1.20158	1.18062
ENSG00000146733	-0.991135	0.515093	-0.613582	-0.146138	-0.0651176	-0.272066	2.20484	-0.339128	1.25823	-1.60391	-0.826507	0.632608	0.246806
ENSG00000146826	-1.41602	0.678061	0.589676	-0.0757724	0.665108	1.98682	-0.134596	-0.288495	-0.976926	-0.985801	-1.06199	-0.237138	1.25708
ENSG00000146950	-0.0618015	0.219463	1.08914	0.774129	-0.562997	1.92364	-1.61796	-0.782993	-1.48329	-0.0219968	0.531843	-0.467682	0.460505
ENSG00000146966	-0.778494	-0.457773	-1.76104	0.314985	-1.22411	-0.0988201	0.41612	-0.728487	1.47336	0.368142	1.79469	0.26183	0.419594
ENSG00000147010	0.978553	-1.2496	-0.358559	0.231278	-0.61081	1.50302	-1.15788	0.0211365	-1.45528	1.52427	0.0218063	-0.328752	0.880811
ENSG00000147036	1.12669	-1.45499	0.16291	-1.14862	1.25167	0.935586	-0.310499	0.82861	-1.43022	0.588568	-0.252157	-1.02709	0.729546
ENSG00000147050	-0.89875	-0.882862	0.63339	0.935893	0.0213444	0.236158	-1.7831	-0.890795	0.0567677	1.22466	-0.934976	1.39108	0.891187
ENSG00000147099	1.2152	0.0934938	-0.206202	0.942707	0.466948	1.18314	-1.9058	-1.28168	-1.09236	0.517153	-0.33809	-0.516107	0.921604
ENSG00000147100	1.91725	-0.0283992	-0.580387	0.815788	-0.267043	0.63068	-1.98843	-0.490175	-1.06403	0.882744	0.385575	-0.642937	0.429365
ENSG00000147119	1.36773	-1.28815	0.843047	0.0417435	0.871833	1.09453	-0.376132	-2.09814	-1.0029	-0.214612	0.32721	0.179922	0.253907
ENSG00000147123	1.58432	-0.52365	1.01701	1.09676	0.376274	0.848373	-1.77466	-1.02275	-0.830482	-0.187675	0.573173	-0.894062	-0.26264
ENSG00000147124	0.755647	-0.888178	-0.10745	1.13947	-0.266515	0.609624	-1.66475	-0.568607	-1.30194	1.79333	0.838494	0.0765908	-0.415717
ENSG00000147144	0.785078	0.628223	-0.200273	-0.677986	-1.01728	-0.706117	-0.903772	-1.72318	-0.136054	1.82779	1.15965	0.460223	0.503695
ENSG00000147164	1.60119	-0.908875	-0.386439	0.501409	0.186228	1.057	-1.37899	-1.56294	-1.11895	0.602906	0.677176	-0.0663147	0.796601
ENSG00000147224	1.0929	0.232104	0.646001	0.631261	0.764334	0.178466	-1.09831	-1.04361	-2.15169	-0.302585	0.0236229	-0.428224	1.45574
ENSG00000147231	0.756062	-0.853409	0.0750181	1.31527	0.879481	0.870724	-1.53196	0.681569	-1.57701	0.887293	-0.434329	-1.07633	0.00761198
ENSG00000147251	1.0252	-0.737926	0.668757	0.266242	1.6115	-0.0277344	-1.6739	-0.11239	-1.5852	1.01504	0.579744	-0.33442	-0.694917
ENSG00000147383	0.894762	-0.767156	1.41365	1.02052	0.764671	-0.565911	-1.44454	-1.51349	-1.08199	-0.127554	0.918196	-0.0193618	0.508198
ENSG00000147394	1.45852	-0.870083	0.482679	0.215976	1.04918	0.152205	-1.73719	-0.477365	-1.46602	0.444708	1.38403	-0.342769	-0.293882
ENSG00000147400	1.47611	-1.53637	0.152396	0.492397	1.27481	0.42933	-1.36123	-1.35783	-0.464714	0.3244	0.116419	-0.563734	1.018
ENSG00000147403	0.916558	-0.750149	-0.680006	1.81217	-0.287651	-0.0579467	-2.07551	-0.785991	0.179943	0.405704	1.20334	-0.246056	0.3656
ENSG00000147408	0.684507	0.544097	-1.62356	1.06255	-1.16951	-0.14601	-0.865278	0.150224	-0.231763	1.88585	0.888515	-0.262135	-0.917491
ENSG00000147419	0.513354	1.02133	-0.574429	-2.02204	1.08693	0.329168	0.945326	0.805731	-1.80222	-0.223112	0.079316	-0.330013	0.170657
ENSG00000147454	0.215897	0.754781	-2.04806	0.00989011	-0.762206	0.117362	-0.117384	1.06464	-0.236866	-1.11219	-0.351392	0.528809	1.93672
ENSG00000147536	0.375367	0.362624	-0.100547	-0.0602963	1.62575	0.127783	-1.71237	1.49686	-1.66456	-0.324871	-0.352739	-0.540405	0.767393
ENSG00000147676	-0.697464	1.59612	-0.0486138	0.256219	0.310684	0.816903	-1.52042	-0.212071	-1.45435	0.206101	1.71633	-0.165251	-0.804183
ENSG00000147689	-1.1063	-0.0817145	1.09505	0.717257	0.467598	0.227605	-1.49003	0.778359	-1.73415	0.844674	1.09297	-1.00353	0.192202
ENSG00000147697	-0.143092	-0.391183	2.36502	-0.314928	1.26637	0.221256	-1.23363	-0.819999	-1.13338	-0.29575	0.707021	-0.555032	0.327332
ENSG00000147799	0.22479	1.76537	0.104615	-0.624775	-1.26267	-1.1573	1.3483	-0.161715	-0.96351	0.114551	0.256515	1.31443	-0.958608
ENSG00000147813	-0.135125	-0.0578236	1.19577	0.0347498	0.533229	1.95525	-1.61009	0.546651	-0.0015578	0.39727	-1.15143	-1.405	-0.30188
ENSG00000147874	0.375541	0.650623	1.07593	-0.220143	1.59276	-0.326656	-0.821073	0.509994	-2.41994	-0.333552	0.167165	-0.684353	0.433702
ENSG00000147894	0.553792	0.470157	1.44659	-0.723143	1.14841	-0.688256	0.0924577	-0.301719	-1.24136	0.540482	1.30596	-1.43808	-1.16529
ENSG00000147955	0.62782	1.39614	0.928491	-0.0462882	1.53293	-0.189646	-0.860389	0.567449	-1.45382	-1.23712	-0.873529	-0.851885	0.459852
ENSG00000148019	0.266881	-0.507846	0.455842	0.545868	1.69727	0.889866	-2.38072	0.254783	-0.864174	0.274706	-0.781179	-0.323291	0.471995
ENSG00000148110	-0.299349	0.850724	-0.116399	0.457251	1.18977	-0.0771845	-1.41612	1.07372	-2.11876	0.0999017	0.487597	-0.970771	0.839621
ENSG00000148143	-0.147972	0.244034	-0.447222	-0.033319	-2.34292	1.00158	0.509488	-0.889593	-0.748884	-0.352636	1.26278	0.930962	1.0137
ENSG00000148153	-1.16885	0.967553	-0.0280209	0.896626	1.50542	0.92501	-0.94274	1.09195	-1.2824	-1.0114	0.0384715	-1.01022	0.0185975
ENSG00000148154	-1.37028	0.534684	-1.37912	0.823435	-1.36399	-1.0233	0.474829	0.0167707	0.297794	0.561653	1.58391	-0.231754	1.07538
ENSG00000148158	-1.7459	0.813912	-0.383425	0.187264	1.01515	-0.442823	-0.829426	1.5744	-1.49089	-0.0185958	0.709582	-0.327423	0.938177
ENSG00000148180	-0.720305	0.627816	-1.20078	0.575492	0.609336	0.62583	-2.07754	0.532186	-0.522759	1.10452	1.00898	-1.08201	0.519231
ENSG00000148187	-0.683459	0.809513	-0.615822	0.964064	1.54242	0.9012	-0.0715443	0.60485	-0.623788	-2.04123	-0.748755	-0.685674	0.648229
ENSG00000148218	-1.59042	1.29309	-0.696786	0.128894	0.403775	0.320761	-1.3602	1.80095	-0.834591	0.487963	0.0413209	-0.704658	0.709899
ENSG00000148229	-0.546685	0.50768	1.24713	0.272023	1.27139	-0.0517881	-1.36518	0.977817	-1.95203	-0.515047	0.216588	-0.821701	0.759814
ENSG00000148291	-1.56415	1.0154	1.67326	0.796987	0.385949	0.231289	-0.479236	1.01882	-0.501042	-1.59737	-0.588459	-0.638315	0.246873
ENSG00000148300	-1.34977	1.69096	0.4263	1.13943	-0.0543823	0.529664	-0.364544	0.328646	-0.982243	-1.55733	0.0126363	-0.886356	1.06699
ENSG00000148335	-1.41313	0.589655	1.39782	0.97649	1.48614	-0.265184	-0.629534	0.683842	-1.36476	-1.03968	-0.117206	-0.700615	0.396156
ENSG00000148339	-1.37342	1.34905	0.5988	0.595931	1.31257	-0.0149661	-1.06332	0.429051	-1.1909	-0.513734	-0.186697	-1.15937	1.21701
ENSG00000148341	-0.825078	0.767063	0.938488	0.352227	1.22991	0.177294	-1.86949	0.890252	-1.53104	-0.188292	-0.191568	-0.725413	0.975652
ENSG00000148344	1.3243	0.970508	-1.08999	0.30104	-0.424008	1.38825	-1.02107	-0.574097	-1.43815	-0.596081	0.78238	-0.659987	1.03691
ENSG00000148358	-1.60522	1.03728	-1.35445	0.467411	0.214696	-0.703947	-0.197544	1.86671	-0.700668	-0.197932	1.00894	-0.495305	0.660022
ENSG00000148384	-1.68248	1.62072	-1.01136	-0.425801	0.615485	0.283468	-0.847179	1.29458	-0.668883	-0.191396	0.180536	-0.484563	1.31686
ENSG00000148411	-1.35085	0.419975	-0.0899094	-0.247224	0.363897	1.47205	-0.93669	0.893921	-1.14852	-0.199547	0.702537	-1.37056	1.49093
ENSG00000148426	-2.27826	1.22638	0.910981	0.636552	0.157903	-1.01901	-0.101517	-0.60238	-0.587816	0.776842	1.25895	-0.0703121	-0.308313
ENSG00000148459	1.21002	1.19483	1.20502	-0.746601	0.307981	-0.0918196	0.770641	-1.05956	-0.931591	-1.25197	-1.27577	1.03881	-0.369979
ENSG00000148468	-1.38754	0.11997	-0.672286	-0.630232	0.029474	0.363475	1.45961	-1.81325	1.80199	-0.00639329	-0.0837123	0.596983	0.221904
ENSG00000148606	-0.0291515	0.774883	-0.815831	0.109997	-1.30458	-0.473501	1.74132	-1.45785	1.48455	-0.804787	-0.217718	0.846837	0.145836
ENSG00000148671	-0.254248	0.0870633	-0.72178	-0.585619	-0.41064	2.18256	-0.88986	0.925142	0.276207	-0.754472	-0.276997	-1.14374	1.56638
ENSG00000148677	-0.900721	-0.225052	-0.450426	1.46991	-1.16325	-0.836531	0.407317	-1.70592	0.76367	0.544875	1.30238	1.01096	-0.217224
ENSG00000148680	-0.280037	-0.050741	0.44891	-0.801482	-0.687013	0.0588429	1.92172	0.850285	0.937511	-1.27445	-1.22976	1.09296	-0.986749
ENSG00000148824	0.230878	-0.493132	0.922583	-1.10773	-0.531509	-0.118713	1.52373	0.916037	1.15943	0.483581	-1.81957	-0.035274	-1.13031
ENSG00000148842	0.940691	0.574188	-0.51746	-0.134492	-1.08231	-0.236867	1.13635	-1.81239	1.38774	0.110768	0.508651	0.591269	-1.46614
ENSG00000148843	-0.120642	0.778002	0.336729	0.35368	-1.11588	-0.43165	1.89167	-1.70151	0.51836	-0.881069	0.231646	1.10185	-0.961199
ENSG00000148926	1.17945	-1.07026	-0.511362	0.842482	-1.70169	-1.29886	0.428634	-0.573032	0.989792	0.949825	1.02258	0.338455	-0.596013
ENSG00000149115	-0.621246	-2.25507	1.09911	-0.655116	0.336027	1.04012	0.0297549	-1.06985	0.0353363	0.597278	1.3542	-0.365631	0.475095
ENSG00000149131	0.673244	2.12165	1.09133	-0.55055	0.700726	-0.479858	-0.764924	-0.396198	-0.143946	0.647675	-1.32475	-0.215634	-1.35876
ENSG00000149177	0.120921	-1.4264	-1.08975	-0.391107	0.205565	1.52263	-0.312465	-0.727163	1.1626	0.391049	0.789071	-1.43891	1.19396
ENSG00000149182	-2.27765	-0.191766	0.542524	-0.162678	0.690701	0.409497	0.415041	0.590482	-2.03184	0.585056	0.662144	0.589995	0.178495
ENSG00000149212	1.64515	-1.09773	-0.531383	0.353284	-0.545691	1.89672	-0.985271	0.0265745	-0.918902	0.612058	0.0322915	-1.10257	0.615462
ENSG00000149231	-0.769075	-1.17693	0.189947	0.302989	1.12078	0.952828	1.01837	-0.900388	0.19881	-0.865292	-1.33412	-0.491258	1.75334
ENSG00000149257	0.604004	-1.05779	-1.05083	1.13443	-0.68344	1.34296	-0.744933	-1.68642	-0.196938	0.401965	0.956241	-0.165308	1.14606
ENSG00000149260	1.40778	-1.03607	0.576359	0.707774	-0.173893	1.72069	-0.0680121	-1.38324	0.363428	-0.998005	-0.609036	-1.1412	0.633425
ENSG00000149262	-0.553411	-1.54626	-0.836489	1.324	0.854066	-0.93626	1.2716	-1.31117	0.907974	-0.509513	0.0554175	0.611487	0.668548
ENSG00000149273	-0.651156	-0.885256	-0.538727	1.78416	-0.0552144	-0.134603	0.638668	-1.77382	1.20786	-1.02179	0.2549	0.09499	1.07999
ENSG00000149292	1.3669	-1.12623	-0.797629	0.519828	0.759999	1.09079	-1.88187	-0.461191	0.0902376	0.959208	0.780236	-0.812682	-0.4876
ENSG00000149311	-1.41894	-0.803127	-0.323042	-0.255825	0.989992	-0.627266	0.434898	-0.969416	-0.575151	2.26758	0.992856	-0.147446	0.434884
ENSG00000149428	-0.665575	-2.32781	-0.356647	0.369047	-0.418016	1.25372	0.770496	-1.09432	0.455951	0.96973	0.274358	-0.254942	1.02401
ENSG00000149532	0.884599	-0.165621	0.767927	-2.67951	1.1971	0.140067	0.568457	-0.626776	-0.457163	0.680513	-0.286408	0.487162	-0.510355
ENSG00000149564	-1.53283	-1.13199	-0.139871	-0.548161	1.25073	0.975568	0.555091	0.73977	0.711269	-1.10231	-0.586698	-0.664112	1.47354
ENSG00000149571	-1.46673	-0.496167	0.610306	0.812893	0.916947	-0.113441	-1.37493	-1.4376	-0.840703	1.16948	0.763596	0.870344	0.586016
ENSG00000149577	-0.208754	1.0144	-0.227575	-0.0778399	-0.707204	1.4223	-1.44326	-0.873209	1.61816	0.699909	0.686615	-1.18579	-0.717746
ENSG00000149582	1.01618	-0.153836	-1.60834	0.941091	-0.903496	0.341076	-0.218127	-1.78167	0.307392	1.43415	0.920637	-0.517905	0.222845
ENSG00000149591	0.381784	-0.00229892	-1.00299	2.36236	-0.712882	-0.247707	-0.781854	-0.537321	-1.31467	0.364851	1.33739	0.337518	-0.184182
ENSG00000149639	-1.50634	-0.482172	-1.64688	-0.804931	-0.234247	0.181895	0.700021	1.06107	0.19109	1.46902	-0.29589	-0.0965628	1.46393
ENSG00000149679	-0.213958	-1.97692	-1.07811	-0.713363	-0.672122	1.01608	1.39435	0.00350231	0.853651	0.51194	-0.760956	0.679273	0.956635
ENSG00000149716	-0.962216	-0.0822054	1.61925	-0.0445624	0.948106	-0.444003	-1.05902	-1.48076	-0.65261	0.0268719	-0.312998	0.711327	1.73282
ENSG00000149798	-0.693042	-1.26379	0.692765	-0.303795	0.34177	0.332918	0.880301	-1.78651	1.91008	-1.06495	0.123748	0.497107	0.333403
ENSG00000149823	2.28958	1.18554	-1.00247	-0.381113	1.02915	0.054968	0.200883	-1.00866	-0.194721	0.0613175	-1.2123	-0.666675	-0.355494
[truncated: 1,612 more rows]

## Sheet: Fig 4a
	DMSO 0.1%				OCA 100µM				OCA 50µM				OCA 10µM				Ptax 10nM
0	100	100	100	100	100	100	100	100	100	100	100	100	100	100	100	100	100	100	100	100
6	228.101	214.64	217.441	201.446	139.783	148.912	145.422	140.707	159.667	180.005	187.686	187.638	131.6	172.645	168.63	172.76	108.857	120.533	132.393	128.19
12	317.579	302.512	294.136	265.348	180.625	194.121	198.468	179.028	206.407	238.937	236.851	236.692	175.777	195.45	215.571	211.546	118.105	131.452	149.048	131.074
18	394.282	369.775	358.349	324.456	203.665	226.046	221.96	207.416	256.562	318.123	294.794	298.135	205.862	256.725	254.986	268.02	127.686	130.383	167.896	131.72
24	477.419	464.828	410.33	367.674	240.112	253.227	248.706	234.276	291.462	350.059	336.28	364.043	251.348	313.251	316.796	320.01	139.3	142.184	183.662	158.581
30	557.758	521.77	478.077	453.325	261.403	288.109	269.021	258.633	326.572	412.993	385.196	398.896	300.089	381.835	374.393	388.041	140.273	155.652	220.205	191.209
36	639.126	617.184	573.694	544.353	292.219	310.815	308.002	289.08	364.021	447.955	443.466	443.135	375.918	466.885	456.907	484.515	163.109	170.213	246.035	218.638
42	730.127	737.122	681.33	646.493	324.331	328.387	337.608	311.213	397.689	499.504	489.542	479.967	444.83	562.145	543.185	597.26	185.213	186.754	267.84	231.917
48	803.865	826.228	762.286	775.294	368.477	359.148	385.534	321.945	423.95	550.575	555.102	517.263	529.832	690.792	687.866	707.133	209.3	212.298	287.339	248.626
54	1007.51	998.805	878.014	932.276	404.694	399.193	415.581	376.559	463.501	611.124	594.438	565.829	631.454	804.723	837.159	866.099	216.763	218.745	297.684	256.173
60	1140.13	1160.35	1078.24	1081.64	435.531	422.115	470.838	385.514	486.758	633.5	641.51	615.45	764.629	947.898	955.937	1033.88	210.892	212.621	299.582	254.275
66	1302.35	1382.69	1233.7	1304.47	483.046	488.167	524.214	459.538	529.433	680.507	687.617	675.672	936.867	1159.02	1196.62	1256.19	224.843	251.501	327.429	289.326
72	1465.08	1591.27	1494.89	1531.58	533.421	515.664	569.626	478.481	543.264	718.83	754.674	698.838	1088.6	1363.24	1404.05	1520.44	233.022	248.003	322.722	298.012

## Sheet: Fig 4b
DMSO	100	50	10	Ptax
108.304	58.717	60.1338	87.9968	38.2527
94.1362	62.6525	63.597	102.637	49.4294
97.2845	64.0693	70.2086	98.229	56.5132
100.275	59.3467	67.3751	83.1169	55.0964

## Sheet: Fig 4d
	DMSO 0.1%				OCA 100µM				OCA 50µM				OCA 10µM
0	0	0	0	0	0	0	0	0	0	0	0	0	0	0	0	0
6	11.332	8.91705	12.0794	11.9581	37.0278	14.9611	3.13817	8.6483	22.3189	10.1249	21.6363	21.7608	25.645	26.5646	31.6527	22.7623
12	20.0795	23.068	20.6318	20.7467	26.0354	16.6421	13.4885	20.8084	24.1715	24.4546	24.7722	33.3463	36.3486	26.3833	35.7975	23.8678
18	27.0328	30.5151	24.8261	26.297	33.0896	27.1421	21.2233	29.673	27.9466	29.5498	30.4012	43.2922	42.702	34.3824	45.8389	31.165
24	32.1588	40.0432	30.9782	33.5092	38.2326	31.5981	25.5656	35.3076	30.627	33.3853	34.1208	48.2508	49.2699	36.3793	56.0528	37.4855
30	38.2261	47.4834	38.0835	40.4818	40.4144	35.2047	28.1945	36.5349	34.3055	37.4601	38.4143	51.7216	57.523	47.5843	63.4271	43.934
36	43.4049	54.9049	43.071	47.2597	44.0435	35.0395	32.2161	39.9106	37.8751	43.8176	41.7426	57.1033	62.9264	54.8514	69.4047	50.2289
42*	camera error at this timepoint
48	54.3449	68.7211	54.0785	58.6051	44.6962	45.8193	39.5758	45.2612	43.5471	49.8284	43.4003	62.3801	73.6581	64.7397	76.2553	60.6983
54	60.3669	73.9007	58.8202	63.5066	52.9128	44.996	39.9571	47.7688	45.2437	42.2758	51.9615	65.9669	77.968	67.7293	79.6979	63.6694
60	64.5028	76.3379	62.1074	67.9476	57.7957	48.9824	41.6975	51.8598	46.3255	44.743	52.8473	68.428	79.1309	69.7968	81.0004	65.3761
66	69.1667	81.1954	66.221	71.4543	59.0779	48.8516	42.3182	50.4051	50.0339	45.6148	55.4463	67.7968	81.6056	72.231	83.7288	68.9969
72	72.4767	84.9567	70.2399	74.2245	66.6062	51.7207	46.1636	51.2412	48.9748	48.352	57.1647	68.4223	83.0307	74.1923	82.5666	69.2566
78	76.1227	88.1454	71.5535	77.2696	63.6253	51.8091	48.3424	54.3805	54.2216	48.9167	59.2657	68.2568	83.843	74.1804	83.1128	69.8034

## Sheet: Supp Fig 1b
	FXR
Liver	1.15503	0.988434	1.16657
E0771	0.685367	0.642036	0.587569
4T1	0.212456	0.224559	0.274226

[truncated: 14 more sheets: Supp Fig 1c, Supp Fig 1d, Supp Fig 3a, Supp Fig 3b, Supp Fig 3c, Supp Fig 4a, Supp 4b, Supp 4c, Supp 4d, Supp 4e, Supp 4f, Supp 4g, Supp 4h, Supp 4i]
